# Supplementary material for: 4-[(E)-(4-Chloro­benzyl­idene)amino]-3-methyl-1H-1,2,4-triazole-5(4H)-thione
Source: Acta Crystallogr Sect E Struct Rep Online. 2013 Dec 14;70(Pt 1):o57–8. doi: 10.1107/S1600536813033527 (PMC3914094; doi:10.1107/S1600536813033527)
Supplement: Supplementary file 1 [file e-70-00o57-sup1.cif]

##############################################################################
#                                                                            #
# This CIF contains the data in a paper accepted for publication in          #
# Acta Crystallographica Section E. It conforms to the requirements of       #
# Notes for Authors for Acta Crystallographica Section E, and has been       #
# peer reviewed under the auspices of the IUCr Commission on Journals.       #
#                                                                            #
# Full details of the Crystallographic Information File format               #
# are given in the paper "The Crystallographic Information File (CIF):       #
# a New Standard Archive File for Crystallography" by S. R. Hall, F. H.      #
# Allen and I. D. Brown [Acta Cryst. (1991), A47, 655-685].                  #
#                                                                            #
# The current version of the core CIF dictionary is obtainable from          #
# ftp://ftp.iucr.org/pub/cif_core.dic.                                       #
#                                                                            #
# Software is freely available for graphical display of the structure(s)     #
# in this CIF. For information consult the CIF software page                 #
# http://www.iucr.org/resources/cif/software.                                #
#                                                                            #
# This file may be used for bona fide research purposes within the           #
# scientific community so long as proper attribution is given to the journal # 
# article from which it was obtained.                                        #
#                                                                            #
##############################################################################
data_I
_database_code_depnum_ccdc_archive 'CCDC 976444'
_audit_creation_method
;
  Olex2 1.2
  (compiled Apr 23 2013 17:54:37, GUI svn.r4466)
;
_journal_date_recd_electronic     2013-12-08
_journal_date_accepted     2013-12-11
_journal_name_full     'Acta Crystallographica, Section E'
_journal_year     2014
_journal_volume     70
_journal_issue      1
_journal_page_first     o57
_journal_page_last     o58
_journal_paper_category     QO
_journal_paper_doi     10.1107/S1600536813033527
_journal_coeditor_code     QM2102
_publ_contact_author_name     'Jasinski, Jerry P.'
_publ_contact_author_address
;
Department of Chemistry
Keene State College
229 Main Street
Keene, New Hampshire 03435, USA
;
_publ_contact_author_email     jjasinski@keene.edu
_publ_contact_author_fax     ?
_publ_contact_author_phone     '603 358-2563'
_publ_section_title
;\
4-[(<i>E</i>)-(4-Chlorobenzylidene)amino]-3-methyl-1<i>H</i>-1,2,4-triazole-\
5(4<i>H</i>)-thione
;
loop_
    _publ_author_name
    _publ_author_address
    'Sarojini, B. K.'
;
Department of Chemistry,
P.A. College of Engineering,
Nadupadavu 574 153, D.K.,
Mangalore, India

Department of Studies in Chemistry, 
Mangalore University, 
Mangalagangotri 574 199, 
Mangalore, 
India
;
    'Manjula, P. S.'
;
Department of Chemistry,
P.A. College of Engineering,
Nadupadavu 574 153, D.K.,
Mangalore, India
;
    'Kaur, Manpreet'
;
Department of Studies in Chemistry
University of Mysore
Manasagangotri, Mysore 570 006, India
;
    'Anderson, Brian J. '
;
Department of Chemistry
Keene State College
229 Main Street
Keene, NH 03435-2001, USA
;
    'Jasinski, Jerry P.'
;
Department of Chemistry
Keene State College
229 Main Street
Keene, NH 03435-2001, USA
;
_chemical_name_systematic
;\
4-[(<i>E</i>)-(4-Chlorobenzylidene)amino]-3-methyl-1<i>H</i>-1,2,4-\
triazole-5(4<i>H</i>)-thione
;
_chemical_name_common
;
;
_chemical_formula_moiety     'C10 H9 Cl N4 S'
_chemical_formula_sum     'C10 H9 Cl N4 S'
_chemical_formula_iupac     'C10 H9 Cl N4 S'
_chemical_formula_weight     252.72
_chemical_melting_point     ?
_shelx_space_group_comment
;
The symmetry employed for this shelxl refinement is uniquely defined
by the following loop, which should always be used as a source of
symmetry information in preference to the above space-group names.
They are only intended as comments.
;
_space_group_crystal_system     triclinic
_space_group_name_H-M_alt     'P -1'
_space_group_name_Hall     '-P 1'
loop_
    _space_group_symop_operation_xyz
    'x, y, z'
    '-x, -y, -z'
_cell_length_a     7.0718(8)
_cell_length_b     7.2901(8)
_cell_length_c     11.8434(7)
_cell_angle_alpha     92.778(7)
_cell_angle_beta     94.986(7)
_cell_angle_gamma     109.752(10)
_cell_volume     570.50(10)
_cell_formula_units_Z     2
_cell_measurement_reflns_used     1400
_cell_measurement_theta_min     3.7562
_cell_measurement_theta_max     72.1800
_cell_measurement_temperature     173(2)
_exptl_crystal_description     irregular
_exptl_crystal_colour     colourless
_exptl_crystal_size_max     0.42
_exptl_crystal_size_mid     0.08
_exptl_crystal_size_min     0.06
_exptl_crystal_density_diffrn     1.471
_exptl_crystal_density_meas     ?
_exptl_crystal_density_method     ?
_exptl_crystal_F_000     260
_exptl_absorpt_coefficient_mu     4.490
_exptl_absorpt_correction_type     multi-scan
_exptl_absorpt_process_details
;
(CrysAlis PRO and CrysAlis RED; Agilent, 2012)
;
_shelx_estimated_absorpt_T_min     ?
_shelx_estimated_absorpt_T_max     ?
_exptl_absorpt_correction_T_min     0.54363
_exptl_absorpt_correction_T_max     1.00000
_exptl_special_details     ?
_diffrn_ambient_temperature     173(2)
_diffrn_radiation_type     CuK\a
_diffrn_radiation_wavelength     1.54184
_diffrn_measurement_device_type     'Agilent Gemini EOS'
_diffrn_measurement_method     '\w scans'
_diffrn_detector_area_resol_mean     16.0416
_diffrn_reflns_number     3413
_diffrn_reflns_av_R_equivalents     0.0303
_diffrn_reflns_theta_min     3.759
_diffrn_reflns_theta_max     72.329
_diffrn_reflns_theta_full     67.684
_diffrn_measured_fraction_theta_max     0.974
_diffrn_measured_fraction_theta_full     0.996
_diffrn_reflns_limit_h_min     -8
_diffrn_reflns_limit_h_max     8
_diffrn_reflns_limit_k_min     -8
_diffrn_reflns_limit_k_max     8
_diffrn_reflns_limit_l_min     -10
_diffrn_reflns_limit_l_max     14
_refine_special_details     ?
_reflns_number_total     2195
_reflns_number_gt     1860
_reflns_threshold_expression     I>2\s(I)
_refine_ls_structure_factor_coef     Fsqd
_refine_ls_matrix_type     full
_refine_ls_R_factor_all     0.0503
_refine_ls_R_factor_gt     0.0431
_refine_ls_wR_factor_gt     0.1108
_refine_ls_wR_factor_ref     0.1202
_refine_ls_goodness_of_fit_ref     1.024
_refine_ls_restrained_S_all     1.024
_refine_ls_number_reflns     2195
_refine_ls_number_parameters     146
_refine_ls_number_restraints     0
_refine_ls_hydrogen_treatment     constr
_refine_ls_weighting_scheme     calc
_refine_ls_weighting_details
                      'w=1/[\s^2^(Fo^2^)+(0.0694P)^2^] where P=(Fo^2^+2Fc^2^)/3'
_atom_sites_solution_hydrogens     geom
_atom_sites_solution_primary     direct
_atom_sites_solution_secondary     ?
_refine_ls_shift/su_max     0.000
_refine_ls_shift/su_mean     0.000
_refine_diff_density_max     0.338
_refine_diff_density_min     -0.391
_refine_ls_extinction_method     none
_refine_ls_extinction_coef     .
loop_
    _atom_type_symbol
    _atom_type_description
    _atom_type_scat_dispersion_real
    _atom_type_scat_dispersion_imag
    _atom_type_scat_source
    'C' 'C' 0.0181 0.0091
                         'International Tables Vol C Tables 4.2.6.8 and 6.1.1.4'
    'H' 'H' 0.0000 0.0000
                         'International Tables Vol C Tables 4.2.6.8 and 6.1.1.4'
    'N' 'N' 0.0311 0.0180
                         'International Tables Vol C Tables 4.2.6.8 and 6.1.1.4'
    'S' 'S' 0.3331 0.5567
                         'International Tables Vol C Tables 4.2.6.8 and 6.1.1.4'
    'Cl' 'Cl' 0.3639 0.7018
                         'International Tables Vol C Tables 4.2.6.8 and 6.1.1.4'
_computing_data_collection     'CrysAlis PRO (Agilent, 2012)'
_computing_cell_refinement     'CrysAlis PRO (Agilent, 2012)'
_computing_data_reduction     'CrysAlis RED (Agilent, 2012)'
_computing_structure_solution     'SUPERFLIP (Palatinus & Chapuis, 2007)'
_computing_structure_refinement     'SHELXL2012 (Sheldrick, 2008)'
_computing_molecular_graphics     'OLEX2 (Dolomanov <i>et al.</i>, 2009)'
_computing_publication_material     'OLEX2 (Dolomanov <i>et al.</i>, 2009)'
loop_
    _atom_site_type_symbol
    _atom_site_label
    _atom_site_fract_x
    _atom_site_fract_y
    _atom_site_fract_z
    _atom_site_U_iso_or_equiv
    _atom_site_adp_type
    _atom_site_calc_flag
    _atom_site_occupancy
    _atom_site_disorder_assembly
    _atom_site_disorder_group
    Cl Cl1 0.50541(9) 0.96033(9) 0.77738(5) 0.03752(19) Uani d 1 . .
    S S1 -0.33106(9) 0.64930(9) 0.16551(5) 0.03564(19) Uani d 1 . .
    N N1 0.0401(3) 0.4905(3) 0.27296(16) 0.0295(4) Uani d 1 . .
    N N2 -0.0729(3) 0.4344(3) 0.16664(15) 0.0287(4) Uani d 1 . .
    N N3 -0.1813(3) 0.2442(3) 0.00660(17) 0.0353(4) Uani d 1 . .
    N N4 -0.2891(3) 0.3680(3) 0.02140(16) 0.0317(4) Uani d 1 . .
    H H4 -0.3862 0.3696 -0.0271 0.038 Uiso calc 1 . .
    C C1 0.0775(3) 0.6667(3) 0.31206(19) 0.0311(5) Uani d 1 . .
    H H1 0.0364 0.7520 0.2684 0.037 Uiso calc 1 . .
    C C2 0.1852(3) 0.7342(3) 0.42579(19) 0.0289(5) Uani d 1 . .
    C C3 0.2005(3) 0.9179(3) 0.4726(2) 0.0320(5) Uani d 1 . .
    H H3 0.1460 0.9957 0.4301 0.038 Uiso calc 1 . .
    C C4 0.2955(3) 0.9876(3) 0.5816(2) 0.0318(5) Uani d 1 . .
    H H4A 0.3026 1.1095 0.6131 0.038 Uiso calc 1 . .
    C C5 0.3788(3) 0.8714(3) 0.64183(19) 0.0307(5) Uani d 1 . .
    C C6 0.3682(3) 0.6889(3) 0.5977(2) 0.0329(5) Uani d 1 . .
    H H6 0.4265 0.6136 0.6400 0.039 Uiso calc 1 . .
    C C7 0.2703(3) 0.6195(3) 0.4903(2) 0.0333(5) Uani d 1 . .
    H H7 0.2606 0.4959 0.4605 0.040 Uiso calc 1 . .
    C C8 -0.2301(3) 0.4851(3) 0.11732(19) 0.0291(5) Uani d 1 . .
    C C9 -0.0524(3) 0.2861(3) 0.0975(2) 0.0322(5) Uani d 1 . .
    C C10 0.1023(4) 0.1949(4) 0.1262(2) 0.0431(6) Uani d 1 . .
    H H10A 0.0590 0.1060 0.1837 0.065 Uiso calc 1 . .
    H H10B 0.2284 0.2949 0.1541 0.065 Uiso calc 1 . .
    H H10C 0.1195 0.1248 0.0594 0.065 Uiso calc 1 . .
loop_
    _atom_site_aniso_label
    _atom_site_aniso_U_11
    _atom_site_aniso_U_22
    _atom_site_aniso_U_33
    _atom_site_aniso_U_12
    _atom_site_aniso_U_13
    _atom_site_aniso_U_23
    Cl1 0.0398(3) 0.0455(3) 0.0282(3) 0.0191(3) -0.0056(2) -0.0031(2)
    S1 0.0364(3) 0.0421(3) 0.0329(3) 0.0242(3) -0.0099(2) -0.0080(2)
    N1 0.0255(9) 0.0372(10) 0.0263(10) 0.0134(7) -0.0047(7) 0.0010(7)
    N2 0.0270(9) 0.0321(9) 0.0274(10) 0.0132(7) -0.0046(7) -0.0007(7)
    N3 0.0369(10) 0.0397(10) 0.0325(11) 0.0212(8) -0.0063(8) -0.0057(8)
    N4 0.0318(10) 0.0394(10) 0.0272(10) 0.0198(8) -0.0066(8) -0.0030(8)
    C1 0.0260(10) 0.0337(11) 0.0334(12) 0.0113(8) -0.0029(9) 0.0044(9)
    C2 0.0208(10) 0.0344(11) 0.0296(12) 0.0087(8) -0.0020(8) 0.0007(9)
    C3 0.0264(10) 0.0364(12) 0.0355(12) 0.0153(9) -0.0017(9) 0.0010(9)
    C4 0.0282(10) 0.0353(11) 0.0339(12) 0.0152(9) -0.0004(9) -0.0041(9)
    C5 0.0248(10) 0.0406(12) 0.0260(11) 0.0112(9) 0.0007(8) -0.0001(9)
    C6 0.0331(11) 0.0350(11) 0.0328(12) 0.0155(9) -0.0015(9) 0.0064(9)
    C7 0.0346(11) 0.0307(11) 0.0342(12) 0.0122(9) -0.0009(10) -0.0001(9)
    C8 0.0284(10) 0.0330(11) 0.0269(11) 0.0138(8) -0.0036(8) 0.0003(9)
    C9 0.0314(11) 0.0350(11) 0.0311(12) 0.0148(9) -0.0021(9) -0.0024(9)
    C10 0.0420(14) 0.0460(14) 0.0481(16) 0.0288(12) -0.0086(12) -0.0060(12)
_geom_special_details
;
 All esds (except the esd in the dihedral angle between two l.s. planes)
 are estimated using the full covariance matrix.  The cell esds are taken
 into account individually in the estimation of esds in distances, angles
 and torsion angles; correlations between esds in cell parameters are only
 used when they are defined by crystal symmetry.  An approximate (isotropic)
 treatment of cell esds is used for estimating esds involving l.s. planes.
;
loop_
    _geom_bond_atom_site_label_1
    _geom_bond_atom_site_label_2
    _geom_bond_site_symmetry_2
    _geom_bond_distance
    _geom_bond_publ_flag
    Cl1 C5 . 1.748(2) ?
    S1 C8 . 1.689(2) ?
    N1 N2 . 1.395(2) ?
    N1 C1 . 1.275(3) ?
    N2 C8 . 1.378(3) ?
    N2 C9 . 1.379(3) ?
    N3 N4 . 1.378(2) ?
    N3 C9 . 1.301(3) ?
    N4 H4 . 0.8600 ?
    N4 C8 . 1.333(3) ?
    C1 H1 . 0.9300 ?
    C1 C2 . 1.463(3) ?
    C2 C3 . 1.390(3) ?
    C2 C7 . 1.402(3) ?
    C3 H3 . 0.9300 ?
    C3 C4 . 1.390(3) ?
    C4 H4A . 0.9300 ?
    C4 C5 . 1.377(3) ?
    C5 C6 . 1.381(3) ?
    C6 H6 . 0.9300 ?
    C6 C7 . 1.379(3) ?
    C7 H7 . 0.9300 ?
    C9 C10 . 1.484(3) ?
    C10 H10A . 0.9600 ?
    C10 H10B . 0.9600 ?
    C10 H10C . 0.9600 ?
loop_
    _geom_angle_atom_site_label_1
    _geom_angle_atom_site_label_2
    _geom_angle_atom_site_label_3
    _geom_angle_site_symmetry_1
    _geom_angle_site_symmetry_3
    _geom_angle
    _geom_angle_publ_flag
    C1 N1 N2 . . 116.28(19) ?
    C8 N2 N1 . . 131.27(18) ?
    C8 N2 C9 . . 108.25(18) ?
    C9 N2 N1 . . 119.99(18) ?
    C9 N3 N4 . . 103.61(18) ?
    N3 N4 H4 . . 122.9 ?
    C8 N4 N3 . . 114.29(18) ?
    C8 N4 H4 . . 122.9 ?
    N1 C1 H1 . . 120.1 ?
    N1 C1 C2 . . 119.8(2) ?
    C2 C1 H1 . . 120.1 ?
    C3 C2 C1 . . 118.6(2) ?
    C3 C2 C7 . . 118.7(2) ?
    C7 C2 C1 . . 122.6(2) ?
    C2 C3 H3 . . 119.3 ?
    C4 C3 C2 . . 121.3(2) ?
    C4 C3 H3 . . 119.3 ?
    C3 C4 H4A . . 120.9 ?
    C5 C4 C3 . . 118.2(2) ?
    C5 C4 H4A . . 120.9 ?
    C4 C5 Cl1 . . 118.70(18) ?
    C4 C5 C6 . . 122.1(2) ?
    C6 C5 Cl1 . . 119.20(18) ?
    C5 C6 H6 . . 120.4 ?
    C7 C6 C5 . . 119.2(2) ?
    C7 C6 H6 . . 120.4 ?
    C2 C7 H7 . . 119.8 ?
    C6 C7 C2 . . 120.4(2) ?
    C6 C7 H7 . . 119.8 ?
    N2 C8 S1 . . 129.63(17) ?
    N4 C8 S1 . . 127.48(17) ?
    N4 C8 N2 . . 102.87(18) ?
    N2 C9 C10 . . 122.4(2) ?
    N3 C9 N2 . . 110.94(19) ?
    N3 C9 C10 . . 126.6(2) ?
    C9 C10 H10A . . 109.5 ?
    C9 C10 H10B . . 109.5 ?
    C9 C10 H10C . . 109.5 ?
    H10A C10 H10B . . 109.5 ?
    H10A C10 H10C . . 109.5 ?
    H10B C10 H10C . . 109.5 ?
loop_
    _geom_torsion_atom_site_label_1
    _geom_torsion_atom_site_label_2
    _geom_torsion_atom_site_label_3
    _geom_torsion_atom_site_label_4
    _geom_torsion_site_symmetry_1
    _geom_torsion_site_symmetry_2
    _geom_torsion_site_symmetry_3
    _geom_torsion_site_symmetry_4
    _geom_torsion
    _geom_torsion_publ_flag
    Cl1 C5 C6 C7 . . . . -179.28(17) ?
    N1 N2 C8 S1 . . . . 5.3(4) ?
    N1 N2 C8 N4 . . . . -173.2(2) ?
    N1 N2 C9 N3 . . . . 174.80(19) ?
    N1 N2 C9 C10 . . . . -6.5(3) ?
    N1 C1 C2 C3 . . . . -171.5(2) ?
    N1 C1 C2 C7 . . . . 7.2(3) ?
    N2 N1 C1 C2 . . . . 176.53(18) ?
    N3 N4 C8 S1 . . . . -177.92(17) ?
    N3 N4 C8 N2 . . . . 0.6(3) ?
    N4 N3 C9 N2 . . . . -1.5(3) ?
    N4 N3 C9 C10 . . . . 179.8(2) ?
    C1 N1 N2 C8 . . . . -35.9(3) ?
    C1 N1 N2 C9 . . . . 153.2(2) ?
    C1 C2 C3 C4 . . . . 178.0(2) ?
    C1 C2 C7 C6 . . . . -179.2(2) ?
    C2 C3 C4 C5 . . . . 1.4(3) ?
    C3 C2 C7 C6 . . . . -0.4(3) ?
    C3 C4 C5 Cl1 . . . . 178.09(17) ?
    C3 C4 C5 C6 . . . . -0.8(3) ?
    C4 C5 C6 C7 . . . . -0.4(4) ?
    C5 C6 C7 C2 . . . . 1.0(3) ?
    C7 C2 C3 C4 . . . . -0.8(3) ?
    C8 N2 C9 N3 . . . . 2.0(3) ?
    C8 N2 C9 C10 . . . . -179.3(2) ?
    C9 N2 C8 S1 . . . . 177.00(18) ?
    C9 N2 C8 N4 . . . . -1.5(2) ?
    C9 N3 N4 C8 . . . . 0.5(3) ?
loop_
    _geom_hbond_atom_site_label_D
    _geom_hbond_atom_site_label_H
    _geom_hbond_atom_site_label_A
    _geom_hbond_site_symmetry_A
    _geom_hbond_distance_DH
    _geom_hbond_distance_HA
    _geom_hbond_distance_DA
    _geom_hbond_angle_DHA
    N4 H4 S1 2_465 0.86 2.43 3.2926(19) 176.2
    C1 H1 S1 . 0.93 2.62 3.199(2) 121.2
_shelx_hkl_checksum     791
_shelx_res_checksum     27470
_iucr_refine_instructions_details
;
TITL YBN-189B in P-1 #2
CELL 1.54184 7.07181 7.29008 11.84344 92.7779 94.9859 109.7515
ZERR 2 0.00078 0.00075 0.00074 0.0066 0.0073 0.0099
LATT 1
SFAC C H N S Cl
UNIT 20 18 8 2 2
EQIV $1 -1-X,1-Y,-Z
L.S. 15
PLAN  10
HTAB N4 S1_$1
HTAB C1 S1
REM reset to P-1 #2
BOND $h
MORE -1
fmap 2
acta
CONF
OMIT 0 3 2
REM <HKL>I:/Prof.Narayana/YBN-189B/YBN-189B-mk/ybn-189b.hkl</HKL>
WGHT    0.069400
FVAR       7.43971
CL1   5    0.505410    0.960330    0.777375    11.00000    0.03980    0.04552 =
         0.02825   -0.00312   -0.00563    0.01910
S1    4   -0.331064    0.649302    0.165508    11.00000    0.03645    0.04210 =
         0.03292   -0.00797   -0.00989    0.02424
N1    3    0.040104    0.490462    0.272956    11.00000    0.02547    0.03715 =
         0.02633    0.00096   -0.00473    0.01335
N2    3   -0.072940    0.434374    0.166642    11.00000    0.02702    0.03215 =
         0.02743   -0.00066   -0.00460    0.01322
N3    3   -0.181263    0.244222    0.006596    11.00000    0.03691    0.03973 =
         0.03251   -0.00573   -0.00629    0.02121
N4    3   -0.289098    0.368023    0.021397    11.00000    0.03179    0.03941 =
         0.02719   -0.00302   -0.00661    0.01979
AFIX  43
H4    2   -0.386214    0.369592   -0.027143    11.00000   -1.20000
AFIX   0
C1    1    0.077493    0.666673    0.312060    11.00000    0.02597    0.03367 =
         0.03342    0.00435   -0.00285    0.01128
AFIX  43
H1    2    0.036436    0.751976    0.268449    11.00000   -1.20000
AFIX   0
C2    1    0.185223    0.734169    0.425792    11.00000    0.02084    0.03439 =
         0.02960    0.00066   -0.00200    0.00869
C3    1    0.200493    0.917902    0.472605    11.00000    0.02644    0.03638 =
         0.03546    0.00099   -0.00167    0.01530
AFIX  43
H3    2    0.146042    0.995717    0.430119    11.00000   -1.20000
AFIX   0
C4    1    0.295498    0.987604    0.581616    11.00000    0.02818    0.03532 =
         0.03390   -0.00408   -0.00042    0.01518
AFIX  43
H4A   2    0.302648    1.109481    0.613053    11.00000   -1.20000
AFIX   0
C5    1    0.378762    0.871375    0.641834    11.00000    0.02482    0.04055 =
         0.02605   -0.00010    0.00072    0.01117
C6    1    0.368204    0.688857    0.597731    11.00000    0.03314    0.03500 =
         0.03284    0.00639   -0.00152    0.01547
AFIX  43
H6    2    0.426454    0.613584    0.639992    11.00000   -1.20000
AFIX   0
C7    1    0.270289    0.619533    0.490308    11.00000    0.03462    0.03068 =
         0.03416   -0.00007   -0.00094    0.01220
AFIX  43
H7    2    0.260612    0.495927    0.460455    11.00000   -1.20000
AFIX   0
C8    1   -0.230068    0.485080    0.117320    11.00000    0.02840    0.03301 =
         0.02694    0.00033   -0.00358    0.01377
C9    1   -0.052370    0.286109    0.097541    11.00000    0.03139    0.03498 =
         0.03113   -0.00241   -0.00212    0.01481
C10   1    0.102286    0.194892    0.126220    11.00000    0.04205    0.04598 =
         0.04808   -0.00597   -0.00865    0.02875
AFIX 137
H10A  2    0.059024    0.106041    0.183700    11.00000   -1.50000
H10B  2    0.228392    0.294852    0.154096    11.00000   -1.50000
H10C  2    0.119480    0.124778    0.059413    11.00000   -1.50000
AFIX   0
HKLF 4
REM  YBN-189B in P-1 #2
REM R1 =  0.0431 for    1860 Fo > 4sig(Fo)  and  0.0503 for all    2195 data
REM    146 parameters refined using      0 restraints
END
WGHT      0.0694      0.0000
REM Highest difference peak  0.338,  deepest hole -0.391,  1-sigma level  0.095
Q1    1   0.3049  0.7079  0.7138  11.00000  0.05    0.34
Q2    1  -0.3145  0.6367  0.2463  11.00000  0.05    0.33
Q3    1   0.3522  0.9766  0.8976  11.00000  0.05    0.32
Q4    1   0.2719  0.9269  0.3561  11.00000  0.05    0.31
Q5    1  -0.4150  0.4358  0.2184  11.00000  0.05    0.28
Q6    1   0.4432  0.9717  0.8814  11.00000  0.05    0.28
Q7    1   0.4621  0.8651  0.8608  11.00000  0.05    0.27
Q8    1   0.4392  0.9157  0.7086  11.00000  0.05    0.27
Q9    1  -0.3722  0.2780  0.1810  11.00000  0.05    0.26
Q10   1   0.5754  1.1599  0.7074  11.00000  0.05    0.26
;
