# Supplementary material for: 4-[(E)-(4-Chloro­benzyl­idene)amino]-3-methyl-1H-1,2,4-triazole-5(4H)-thione
Source: Acta Crystallogr Sect E Struct Rep Online. 2013 Dec 14;70(Pt 1):o57–8. doi: 10.1107/S1600536813033527 (PMC3914094; doi:10.1107/S1600536813033527)
Supplement: Supplementary file 2 [file e-70-00o57-Isup2.hkl]

#
# h,k,l, Fc-squared, Fo-squared, sigma(Fo-squared), status flag
#
data_I
_shelx_refln_list_code          4
_shelx_F_calc_maximum      160.54
_exptl_crystal_F_000       260.00
_reflns_d_resolution_high  0.8091

loop_
 _space_group_symop_operation_xyz
 'x, y, z'
 '-x, -y, -z'

_cell_length_a     7.0718
_cell_length_b     7.2901
_cell_length_c    11.8434
_cell_angle_alpha  92.778
_cell_angle_beta   94.986
_cell_angle_gamma 109.752

_shelx_F_squared_multiplier     1.000

loop_
 _refln_index_h
 _refln_index_k
 _refln_index_l
 _refln_F_squared_calc
 _refln_F_squared_meas
 _refln_F_squared_sigma
 _refln_observed_status
   1   0   0          3.28          3.91         0.52 o
   2   0   0         96.73        104.85         3.40 o
   3   0   0         77.07         92.84         4.23 o
   4   0   0         95.25         97.77         8.73 o
   5   0   0        296.72        300.05        16.85 o
   6   0   0        130.72        117.84         7.37 o
   7   0   0        246.05        239.33        14.21 o
   8   0   0         14.25         13.23         2.53 o
  -8   1   0          2.65          0.79         1.02 o
  -7   1   0          0.02         -1.63         1.83 o
  -6   1   0          0.13         -0.20         0.61 o
  -5   1   0        186.71        185.91        11.90 o
  -4   1   0        397.86        430.62        16.27 o
  -3   1   0       2014.34       2167.43        57.41 o
  -2   1   0         23.46         23.78         2.26 o
  -1   1   0       6678.18       8186.45        70.30 o
   0   1   0        364.90        398.67         5.38 o
   1   1   0         66.60         69.28         8.35 o
   2   1   0       1341.58       1363.56        40.79 o
   3   1   0       1078.25       1124.77       107.87 o
   4   1   0          0.38         -0.80         1.87 o
   5   1   0         15.58         17.05         3.62 o
   6   1   0        290.67        245.06        15.19 o
   7   1   0          5.88          6.76         2.44 o
  -8   2   0        122.28        129.75         9.27 o
  -7   2   0        142.65        134.39         7.75 o
  -6   2   0         28.36         21.98         3.37 o
  -5   2   0         61.24         55.05         6.91 o
  -4   2   0       1383.10       1478.08        33.20 o
  -3   2   0          2.80          1.39         0.60 o
  -2   2   0       2467.42       2787.61        92.88 o
  -1   2   0        326.14        366.85         5.18 o
   0   2   0        133.98        123.67         2.30 o
   1   2   0        517.05        547.86        25.02 o
   2   2   0          8.16         11.30         2.85 o
   3   2   0        188.27        193.68        26.25 o
   4   2   0        274.60        290.75        17.66 o
   5   2   0        464.01        453.85        20.54 o
   6   2   0         17.01         10.63         3.27 o
   7   2   0          5.42          5.25         1.75 o
  -8   3   0         17.16         15.90         3.35 o
  -7   3   0         42.66         42.73         4.17 o
  -6   3   0        497.60        479.82        15.03 o
  -5   3   0       1079.57       1417.52        37.35 o
  -4   3   0          1.00          3.03         1.71 o
  -3   3   0        265.65        317.10        13.40 o
  -2   3   0         32.51         34.99         2.38 o
  -1   3   0       1535.91       1608.67        73.79 o
   0   3   0       1540.13       1638.28        66.76 o
   1   3   0        632.18        709.62        15.20 o
   2   3   0         25.75         37.13         7.32 o
   3   3   0         15.91         16.00         3.89 o
   4   3   0         42.00         31.18         5.31 o
   5   3   0         76.69         90.50         8.37 o
   6   3   0         40.71         42.07         5.15 o
  -8   4   0          5.19          4.42         1.71 o
  -7   4   0          2.63          5.45         1.59 o
  -6   4   0         12.02          8.85         1.99 o
  -5   4   0         21.66         26.34         4.80 o
  -4   4   0        406.52        394.84        17.32 o
  -3   4   0       1208.32       1171.27        28.47 o
  -2   4   0         32.78         32.61         2.25 o
  -1   4   0        117.24        118.23         6.18 o
   0   4   0         10.11         11.81         2.69 o
   1   4   0        113.27        163.44        10.98 o
   2   4   0        331.95        345.36        17.39 o
   3   4   0        175.80        172.65         8.94 o
   4   4   0         50.72         50.10         4.79 o
   5   4   0         11.50         11.30         1.98 o
  -8   5   0         71.43         68.23         6.30 o
  -7   5   0         19.41         21.44         2.82 o
  -6   5   0         20.29         15.95         2.74 o
  -5   5   0         38.34         37.96         6.02 o
  -4   5   0          0.93          0.10         0.67 o
  -3   5   0          0.83         -0.24         1.42 o
  -2   5   0         23.22         22.52         2.63 o
  -1   5   0        478.61        453.15        19.46 o
   0   5   0          9.77         16.08         4.01 o
   1   5   0         17.00         19.93         4.18 o
   2   5   0          2.08          2.02         1.50 o
   3   5   0         17.40         14.68         2.69 o
   4   5   0          7.76          9.34         1.95 o
   5   5   0        114.16        128.06         6.81 o
  -8   6   0         67.31         52.35         4.57 o
  -7   6   0          2.11          1.68         1.10 o
  -6   6   0         94.67         98.63         6.90 o
  -5   6   0        313.71        313.50        17.77 o
  -4   6   0          0.60          2.15         1.93 o
  -3   6   0        906.18        976.73        29.39 o
  -2   6   0          8.06          7.11         2.60 o
  -1   6   0          0.05         -0.98         0.98 o
   0   6   0         89.03         83.35         6.15 o
   1   6   0         78.93         87.32         6.30 o
   2   6   0          1.11          0.62         0.75 o
   3   6   0          5.63          5.85         1.47 o
   4   6   0          1.03          2.41         0.96 o
  -7   7   0         56.74         55.04         3.35 o
  -6   7   0         81.35         92.47         5.81 o
  -5   7   0         13.99          9.90         3.06 o
  -4   7   0         31.27         32.13         5.70 o
  -3   7   0         37.90         41.01         5.97 o
  -2   7   0         53.96         58.61         7.49 o
  -1   7   0         75.06         78.65         8.68 o
   0   7   0         63.42         64.26         5.06 o
   1   7   0          3.48          3.04         0.87 o
   2   7   0         11.81         10.42         1.58 o
  -6   8   0         10.56          9.50         2.06 o
  -5   8   0         72.53         66.65         6.38 o
  -4   8   0         46.45         46.38         5.71 o
  -3   8   0         12.96         11.74         2.25 o
  -2   8   0         24.57         27.08         4.38 o
  -1   8   0         21.40         26.39         4.18 o
   0   8   0         12.40         11.36         2.48 o
   0  -8   1         59.37         67.31         6.00 o
   1  -8   1         24.18         23.45         4.09 o
   2  -8   1          2.92          4.04         2.43 o
   3  -8   1         15.39         13.03         3.74 o
   4  -8   1         11.03         10.78         1.83 o
   5  -8   1         44.20         47.39         5.20 o
   6  -8   1         42.63         45.74         4.55 o
  -2  -7   1         18.23         16.60         2.10 o
  -1  -7   1          2.25          0.83         1.26 o
   0  -7   1          3.47          4.15         1.36 o
   1  -7   1          0.48          2.71         1.96 o
   2  -7   1        370.01        407.38        19.86 o
   3  -7   1          7.67          7.82         2.14 o
   4  -7   1        246.13        261.90        10.47 o
   5  -7   1         17.74         15.80         3.75 o
   6  -7   1          0.07          1.67         1.30 o
   7  -7   1         76.64         82.34         6.33 o
  -4  -6   1         18.92         19.95         1.92 o
  -3  -6   1         23.09         24.08         2.93 o
  -2  -6   1         46.84         48.31         4.63 o
  -1  -6   1        212.41        228.05         8.44 o
   0  -6   1          1.69          2.97         1.34 o
   1  -6   1          0.76          2.42         1.18 o
   2  -6   1         38.36         41.18         6.31 o
   3  -6   1        757.15        840.81        27.63 o
   4  -6   1        391.47        402.20        19.94 o
   5  -6   1        197.26        167.22        12.89 o
   6  -6   1         11.35         12.16         2.32 o
   7  -6   1          9.40          6.81         2.30 o
   8  -6   1          0.70          0.29         0.72 o
  -5  -5   1         49.82         53.69         4.67 o
  -4  -5   1          1.96          1.32         0.82 o
  -3  -5   1          1.51          3.35         1.44 o
  -2  -5   1         12.69         13.91         3.55 o
  -1  -5   1          1.68          1.52         1.27 o
   0  -5   1        800.94        915.64        28.70 o
   1  -5   1        293.31        293.33        30.89 o
   2  -5   1        304.70        273.01        13.95 o
   3  -5   1         67.46         64.93         7.12 o
   4  -5   1          3.42          3.00         1.59 o
   5  -5   1         87.70         86.91         9.05 o
   6  -5   1        114.43        117.93         7.58 o
   7  -5   1        162.33        158.03        11.46 o
   8  -5   1         27.30         24.90         3.77 o
  -6  -4   1          0.04          0.76         0.68 o
  -5  -4   1          1.18          0.47         1.35 o
  -4  -4   1        162.30        162.07         8.76 o
  -3  -4   1        116.26        103.06         9.53 o
  -2  -4   1         37.99         43.50         5.40 o
  -1  -4   1        221.01        227.47        12.93 o
   0  -4   1          8.26          9.16         2.63 o
   1  -4   1        181.56        171.71        15.66 o
   2  -4   1        660.58        629.69        13.46 o
   3  -4   1       1607.20       1486.91        32.80 o
   4  -4   1         93.66        103.61         8.89 o
   5  -4   1        145.01        153.36        11.81 o
   6  -4   1         20.81         21.98         4.61 o
   7  -4   1         96.02        103.96         9.64 o
   8  -4   1        142.51        146.27         6.56 o
  -6  -3   1         14.80         15.31         3.22 o
  -5  -3   1          0.05          1.38         1.29 o
  -4  -3   1          6.29          6.87         1.88 o
  -3  -3   1          2.29          0.38         1.46 o
  -2  -3   1        658.67        742.90        31.21 o
  -1  -3   1       1005.35        950.73        67.11 o
   0  -3   1        224.07        217.34         5.86 o
   1  -3   1          8.97         12.03         1.58 o
   2  -3   1        119.17        127.72         4.29 o
   3  -3   1         37.91         31.39         4.23 o
   4  -3   1        728.59        694.85        23.07 o
   5  -3   1        395.83        366.41        18.83 o
   6  -3   1        194.94        190.23        13.32 o
   7  -3   1         46.77         48.38         6.61 o
   8  -3   1          4.96          3.50         1.12 o
  -7  -2   1          1.91          1.59         1.14 o
  -6  -2   1         33.45         29.62         5.14 o
  -5  -2   1         90.58         93.04         9.25 o
  -4  -2   1         12.41         13.33         4.17 o
  -3  -2   1          1.41          1.48         2.10 o
  -2  -2   1        149.15        165.99         9.11 o
  -1  -2   1       1238.65       1348.27        71.96 o
   0  -2   1        349.61        367.67         8.41 o
   1  -2   1        678.37        711.13        14.50 o
   2  -2   1       1801.38       1996.28        30.60 o
   3  -2   1          6.78          5.69         1.16 o
   4  -2   1         96.52        112.56         7.58 o
   5  -2   1          3.91         -0.25         1.38 o
   6  -2   1         80.12         77.75         8.45 o
   7  -2   1        404.69        404.76        65.91 o
   8  -2   1         37.33         42.17         5.15 o
  -7  -1   1          6.41          6.18         2.29 o
  -6  -1   1         79.51         58.76         7.50 o
  -5  -1   1         24.58         23.32         2.65 o
  -4  -1   1          8.46          5.22         2.50 o
  -3  -1   1        462.19        528.61        21.17 o
  -2  -1   1       1957.44       1995.90        37.43 o
  -1  -1   1         27.62         32.41         2.10 o
   0  -1   1        641.28        647.74         7.28 o
   1  -1   1         24.34         39.90         2.61 o
   2  -1   1       1234.56       1470.42        22.12 o
   3  -1   1        322.52        325.76        12.13 o
   4  -1   1         33.12         33.17         4.58 o
   5  -1   1         11.46         11.32         3.18 o
   6  -1   1          6.13          6.37         2.66 o
   7  -1   1          9.03          7.38         2.27 o
   8  -1   1        167.96        170.95         9.71 o
  -8   0   1          0.66          1.10         1.23 o
  -7   0   1          5.71          8.20         2.68 o
  -6   0   1          0.40          1.14         1.24 o
  -5   0   1          1.38          0.20         0.97 o
  -4   0   1        136.53        143.18        11.10 o
  -3   0   1         63.99         67.78         4.10 o
  -2   0   1       2760.94       2828.66        22.71 o
  -1   0   1        296.63        370.61         8.83 o
   0   0   1        210.69        222.93         4.11 o
   1   0   1       1925.43       2070.59        16.82 o
   2   0   1        914.67       1015.78        26.10 o
   3   0   1         35.03         37.05         2.87 o
   4   0   1        202.59        229.16        13.48 o
   5   0   1        506.00        502.99        22.22 o
   6   0   1         22.68         25.95         3.46 o
   7   0   1          2.20          3.93         1.44 o
   8   0   1         16.52         16.31         2.57 o
  -8   1   1        165.05        158.11         9.63 o
  -7   1   1          8.58         10.56         2.22 o
  -6   1   1         13.53         13.23         2.49 o
  -5   1   1        163.59        171.40        11.29 o
  -4   1   1          0.56         -0.37         1.13 o
  -3   1   1          9.71          7.71         1.26 o
  -2   1   1        155.07        200.36        11.18 o
  -1   1   1       1431.42       1541.39        19.35 o
   0   1   1       1389.91       1306.94        32.28 o
   1   1   1       1088.76       1122.95        30.34 o
   2   1   1        295.71        317.26        21.05 o
   3   1   1          3.57          4.12         1.15 o
   4   1   1         14.99         13.92         3.72 o
   5   1   1         51.77         46.75         4.63 o
   6   1   1         22.00         17.18         2.99 o
   7   1   1          0.56          0.57         1.05 o
  -8   2   1         39.93         36.91         5.01 o
  -7   2   1         41.90         41.53         4.36 o
  -6   2   1        100.58         95.41         8.88 o
  -5   2   1        450.39        451.27        19.67 o
  -4   2   1         20.77         28.81         2.67 o
  -3   2   1          0.24          0.96         0.57 o
  -2   2   1         44.34         54.29         2.68 o
  -1   2   1         51.46         53.58         1.83 o
   0   2   1       2177.47       1907.82        16.99 o
   1   2   1        177.43        190.98         6.60 o
   2   2   1         20.72         17.53         2.32 o
   3   2   1        212.39        226.81         9.15 o
   4   2   1         12.99          9.73         3.23 o
   5   2   1         43.52         42.09         7.43 o
   6   2   1        119.39        116.28         6.90 o
   7   2   1          5.09          5.39         1.59 o
  -8   3   1         31.15         30.37         3.07 o
  -7   3   1          0.44          2.04         1.64 o
  -6   3   1        105.44         97.70         9.18 o
  -5   3   1        107.01        120.96        10.54 o
  -4   3   1       1263.54       1366.00        32.67 o
  -3   3   1        419.51        491.15        10.43 o
  -2   3   1          1.30          2.13         0.66 o
  -1   3   1         49.49         48.43         5.69 o
   0   3   1        337.74        426.54        14.46 o
   1   3   1          2.53          3.57         1.14 o
   2   3   1        320.03        306.17        29.50 o
   3   3   1        340.81        352.61        14.79 o
   4   3   1         26.90         30.54         3.80 o
   5   3   1         10.65         12.97         2.34 o
   6   3   1          1.52          2.49         1.53 o
  -8   4   1        105.87        101.96         5.50 o
  -7   4   1         66.31         60.55         7.03 o
  -6   4   1         47.39         44.16         4.85 o
  -5   4   1          1.36          2.78         1.75 o
  -4   4   1         35.80         39.49         5.39 o
  -3   4   1         36.54         26.41         2.61 o
  -2   4   1        581.13        585.07        12.32 o
  -1   4   1       2315.11       2437.79        41.80 o
   0   4   1         23.65         33.59         4.72 o
   1   4   1          5.02          6.14         2.20 o
   2   4   1         16.12         17.86         3.86 o
   3   4   1          0.32          2.33         1.49 o
   4   4   1         66.50         74.38         5.83 o
   5   4   1         96.53        103.40         5.54 o
  -8   5   1          5.73          5.34         1.20 o
  -7   5   1          1.86          1.52         1.24 o
  -6   5   1        180.77        170.18         8.82 o
  -5   5   1        509.63        508.12        21.92 o
  -4   5   1        697.75        609.35        22.85 o
  -3   5   1        128.07        120.48         6.17 o
  -2   5   1        113.17        107.54         6.70 o
  -1   5   1          4.89          5.36         1.49 o
   0   5   1        361.77        370.86        17.89 o
   1   5   1        133.40        123.22         6.28 o
   2   5   1         18.22         18.11         2.42 o
   3   5   1          2.16          1.05         0.80 o
   4   5   1          3.82          3.58         1.15 o
  -7   6   1         21.08         18.69         2.43 o
  -6   6   1          1.21          1.06         1.38 o
  -5   6   1        542.28        509.33        22.84 o
  -4   6   1          7.49          6.85         2.40 o
  -3   6   1        832.34        932.66        21.51 o
  -2   6   1          0.94          0.50         1.06 o
  -1   6   1          0.72          0.61         0.91 o
   0   6   1          8.57          6.70         1.73 o
   1   6   1         54.11         49.26         4.63 o
   2   6   1        330.98        357.36        11.60 o
   3   6   1          9.51         10.47         1.78 o
  -7   7   1         79.68         84.32         4.16 o
  -6   7   1        226.21        239.18        10.17 o
  -5   7   1         17.76         17.10         3.95 o
  -4   7   1          9.07         10.33         3.36 o
  -3   7   1          0.82          5.15         2.40 o
  -2   7   1         83.25         90.55         9.09 o
  -1   7   1        199.99        201.39        13.83 o
   0   7   1        138.75        134.35        11.10 o
   1   7   1         36.26         32.71         4.39 o
   2   7   1         28.79         26.32         3.50 o
  -6   8   1         12.76         11.07         1.56 o
  -5   8   1        288.25        304.02        13.70 o
  -4   8   1         38.33         37.68         5.33 o
  -3   8   1         10.13         13.44         2.22 o
  -2   8   1          8.59          7.70         2.36 o
  -1   8   1          4.17          3.07         1.50 o
   0   8   1         66.09         63.36         5.57 o
   0  -8   2         57.65         68.53         5.91 o
   1  -8   2          0.87          0.19         1.17 o
   2  -8   2         13.20         11.19         3.01 o
   3  -8   2         16.43         10.37         2.77 o
   4  -8   2         14.20         12.87         1.98 o
   5  -8   2        213.09        223.40        10.66 o
   6  -8   2         92.94         87.91         6.17 o
  -2  -7   2          8.56          6.81         1.38 o
  -1  -7   2          8.76          8.13         1.43 o
   0  -7   2          9.50         10.23         2.11 o
   1  -7   2         13.72         15.09         4.06 o
   2  -7   2        673.06        687.41        26.20 o
   3  -7   2          0.53         -0.29         0.81 o
   4  -7   2         33.93         31.06         3.63 o
   5  -7   2          2.48          0.21         1.27 o
   6  -7   2          4.01          2.38         1.54 o
   7  -7   2        104.73        105.85         7.13 o
  -4  -6   2          1.11          1.79         0.96 o
  -3  -6   2          3.90          2.99         1.06 o
  -2  -6   2         12.30         14.87         2.65 o
  -1  -6   2          7.80          8.96         1.76 o
   0  -6   2        137.19        134.21         8.03 o
   1  -6   2        210.51        208.64         9.87 o
   2  -6   2         57.77         57.74         7.42 o
   3  -6   2         11.03         11.64         2.30 o
   4  -6   2          0.67         -0.22         3.13 o
   5  -6   2         37.70         37.36         6.10 o
   6  -6   2          3.76          3.20         1.76 o
   7  -6   2         50.53         49.49         5.96 o
  -5  -5   2          7.34          6.68         1.81 o
  -4  -5   2         32.14         26.95         3.23 o
  -3  -5   2         61.46         61.95         5.45 o
  -2  -5   2         99.50        104.97         7.19 o
  -1  -5   2          0.22          0.18         1.29 o
   0  -5   2        429.01        456.78        20.20 o
   1  -5   2         33.85         31.92         4.68 o
   2  -5   2        787.87        768.30        26.34 o
   3  -5   2        212.64        208.49        27.05 o
   4  -5   2        107.31         98.15         9.14 o
   5  -5   2        218.88        213.35        14.33 o
   6  -5   2         10.85         11.70         3.43 o
   7  -5   2         48.39         47.54         6.32 o
   8  -5   2          6.81          5.41         1.78 o
  -6  -4   2          8.97          9.76         1.97 o
  -5  -4   2          1.59          1.10         0.73 o
  -4  -4   2         12.79         12.95         2.53 o
  -3  -4   2         66.50         67.02         5.67 o
  -2  -4   2        123.87        117.34         7.51 o
  -1  -4   2        249.45        256.04        10.33 o
   0  -4   2        151.82        146.99         7.10 o
   1  -4   2         52.61         51.13         3.92 o
   2  -4   2        179.14        184.99         8.60 o
   3  -4   2         64.72         67.32         6.64 o
   4  -4   2        409.93        423.74        18.38 o
   5  -4   2        458.99        439.12        18.98 o
   6  -4   2        157.20        128.48        11.33 o
   7  -4   2        121.38        143.25        11.47 o
   8  -4   2          2.01          2.51         0.98 o
  -6  -3   2         75.22         77.89         7.12 o
  -5  -3   2         91.37         94.17         6.43 o
  -4  -3   2          0.57         -0.82         1.29 o
  -3  -3   2         37.03         42.39         7.09 o
  -2  -3   2        128.91        133.82         7.30 o
  -1  -3   2        102.75         92.50         5.50 o
   0  -3   2         35.28         33.71         2.34 o
   1  -3   2        472.96        463.15         9.96 o
   2  -3   2         11.16         17.68         2.81 o
   3  -3   2        871.23       1070.63        25.84 o
   4  -3   2        212.79        222.26        13.14 o
   5  -3   2         86.22         97.76         9.63 o
   6  -3   2        101.18         88.59         9.39 o
   7  -3   2        173.17        170.89         8.95 o
   8  -3   2         13.13         11.53         2.40 o
  -7  -2   2         72.64         62.96         5.34 o
  -6  -2   2          6.03          6.58         2.52 o
  -5  -2   2          0.27          1.35         1.33 o
  -4  -2   2        259.44        271.85        18.23 o
  -3  -2   2        551.45        537.75        23.40 o
  -2  -2   2        189.43        172.74         8.63 o
  -1  -2   2        836.87        917.30        15.08 o
   0  -2   2        522.15        544.60         6.38 o
   1  -2   2         25.47         23.36         2.50 o
   2  -2   2       2937.02       3417.38        43.67 o
   3  -2   2        427.85        481.31        15.51 o
   4  -2   2         72.43         67.54         5.80 o
   5  -2   2         30.38         34.38         5.66 o
   6  -2   2         11.11          9.37         3.06 o
   7  -2   2          3.69          3.21         1.12 o
   8  -2   2          5.91          5.51         1.31 o
  -7  -1   2         46.74         51.77         6.07 o
  -6  -1   2         93.35         84.83         8.88 o
  -5  -1   2         40.15         39.82         4.24 o
  -4  -1   2         63.91         63.96         8.17 o
  -3  -1   2        131.53        137.57        10.67 o
  -2  -1   2         41.49         32.38         4.41 o
  -1  -1   2      25771.68      18027.48       105.66 o
   0  -1   2         38.33         37.73         1.53 o
   1  -1   2         79.40         78.01         3.73 o
   2  -1   2        147.18        159.43         7.13 o
   3  -1   2         55.49         62.92         5.55 o
   4  -1   2        536.45        646.37        21.29 o
   5  -1   2        138.95        149.08        11.27 o
   6  -1   2        224.04        210.74        10.16 o
   7  -1   2         78.14         69.37         5.56 o
   8  -1   2         99.26         90.30         6.60 o
  -8   0   2          0.16          0.98         0.79 o
  -7   0   2          1.48          0.22         0.89 o
  -6   0   2        146.05        130.55         7.80 o
  -5   0   2        124.34        123.90        10.82 o
  -4   0   2        282.98        296.23        16.18 o
  -3   0   2         14.67         12.31         1.88 o
  -2   0   2       7516.91       7121.32        50.60 o
  -1   0   2         99.73        104.64         4.24 o
   0   0   2         32.94         39.16         1.24 o
   1   0   2       1869.36       1968.45        89.71 o
   2   0   2       2096.03       2176.29        28.80 o
   3   0   2         43.77         50.08         3.58 o
   4   0   2         56.09         72.10         7.83 o
   5   0   2        383.98        441.23        21.05 o
   6   0   2          3.85          3.81         1.45 o
   7   0   2        428.22        394.76        12.48 o
  -8   1   2         79.78         85.88         6.80 o
  -7   1   2          9.20          9.19         2.11 o
  -6   1   2         15.81         16.54         2.89 o
  -5   1   2        496.80        532.33        19.57 o
  -4   1   2         38.15         33.51         4.74 o
  -3   1   2       4224.26       4445.71        37.50 o
  -2   1   2        458.35        510.82         8.31 o
  -1   1   2          2.59          4.10         0.53 o
   0   1   2        311.46        294.12         7.07 o
   1   1   2          4.08          4.51         0.69 o
   2   1   2        515.87        487.88        23.65 o
   3   1   2        503.82        482.77        31.16 o
   4   1   2       1436.70       1498.46        25.19 o
   5   1   2         18.54         18.13         2.90 o
   6   1   2          9.67         11.44         2.36 o
   7   1   2         21.27         20.99         2.52 o
  -8   2   2         13.73         15.18         2.19 o
  -7   2   2        325.80        310.29        11.95 o
  -6   2   2        959.86        957.78        29.45 o
  -5   2   2          1.30          1.48         0.83 o
  -4   2   2         89.28         98.97         5.16 o
  -3   2   2          1.13          2.04         1.01 o
  -2   2   2       2751.24       2715.96        24.53 o
  -1   2   2       1958.39       1875.94        21.33 o
   0   2   2       1894.37       1867.23        27.97 o
   1   2   2         10.99         16.41         1.89 o
   2   2   2         67.11         68.44         5.79 o
   3   2   2        373.29        366.01        12.10 o
   4   2   2        288.31        317.11        18.59 o
   5   2   2        126.95        114.83         7.47 o
   6   2   2         91.25         81.47         8.29 o
   7   2   2          0.49          1.00         0.79 o
  -8   3   2          0.10          0.43         1.22 o
  -7   3   2         40.81         39.40         4.24 o
  -6   3   2          0.77          1.13         1.11 o
  -5   3   2        361.14        341.08        17.68 o
  -4   3   2        875.88        961.63        17.65 o
  -3   3   2        423.14        466.97        10.64 o
  -2   3   2          7.55          5.30         0.78 o
  -1   3   2         31.13         29.98         2.44 o
   1   3   2        892.68        919.79        22.37 o
   2   3   2        581.20        574.78        41.20 o
   3   3   2        227.89        237.15        10.41 o
   4   3   2         28.73         27.94         5.65 o
   5   3   2         23.36         20.65         4.56 o
   6   3   2         37.19         38.14         3.18 o
  -8   4   2         48.12         47.88         3.78 o
  -7   4   2          1.10          1.15         1.07 o
  -6   4   2         61.82         57.43         7.35 o
  -5   4   2          4.33          1.48         1.11 o
  -4   4   2        228.54        235.56        14.08 o
  -3   4   2        160.82        149.61         6.49 o
  -2   4   2        791.64        807.67        25.89 o
  -1   4   2          0.74          2.35         0.91 o
   0   4   2         11.76         20.51         3.71 o
   1   4   2         60.41         61.39         6.77 o
   2   4   2         83.10         76.48         8.35 o
   3   4   2        125.64        120.57         7.48 o
   4   4   2        475.85        536.24        18.65 o
   5   4   2         14.34         12.34         1.55 o
  -8   5   2          0.01          0.20         1.26 o
  -7   5   2        258.34        243.34        13.99 o
  -6   5   2        451.97        402.44        19.54 o
  -5   5   2         13.14          8.13         2.01 o
  -4   5   2        429.69        411.35        18.76 o
  -3   5   2          0.59         -0.77         0.77 o
  -2   5   2         23.73         22.14         2.80 o
  -1   5   2        378.66        359.86         9.62 o
   0   5   2        332.12        329.26        16.30 o
   1   5   2         18.89         15.13         2.78 o
   2   5   2          0.00         -0.30         2.90 o
   3   5   2         43.61         39.79         4.14 o
   4   5   2         20.64         18.62         2.35 o
  -7   6   2          0.66          2.49         1.45 o
  -6   6   2          6.11          5.29         1.65 o
  -5   6   2          3.04          0.79         1.72 o
  -4   6   2         84.16         82.90        14.42 o
  -3   6   2        236.17        220.23        12.63 o
  -2   6   2         57.80         58.18         5.51 o
  -1   6   2         63.48         63.41         5.28 o
   0   6   2         53.09         45.45         4.53 o
   1   6   2         84.16         79.49         8.81 o
   2   6   2         80.28         82.41         8.05 o
   3   6   2          0.74          0.58         0.80 o
  -7   7   2         11.42         14.02         2.53 o
  -6   7   2        106.33         97.01         5.63 o
  -5   7   2         41.46         47.29         6.63 o
  -4   7   2          1.98          0.12         1.76 o
  -3   7   2          1.09          1.28         1.16 o
  -2   7   2         71.61         78.50         8.30 o
  -1   7   2        102.17         88.86         9.02 o
   0   7   2          3.99          2.71         1.81 o
   1   7   2        101.50        112.65         8.73 o
   2   7   2          8.08          6.90         1.16 o
  -6   8   2         37.15         38.78         4.04 o
  -5   8   2          5.56          4.13         1.76 o
  -4   8   2         51.73         53.94         6.09 o
  -3   8   2         56.22         55.04         4.12 o
  -2   8   2         18.06         20.86         3.65 o
  -1   8   2          1.33          1.83         1.18 o
   0   8   2          0.36         -0.11         0.65 o
   0  -8   3          0.09          0.94         1.07 o
   1  -8   3        123.91        144.91         9.75 o
   2  -8   3          1.18          2.09         1.48 o
   3  -8   3         13.40         14.19         3.14 o
   4  -8   3         50.10         55.34         5.48 o
   5  -8   3          3.09          4.03         1.58 o
  -2  -7   3         64.51         62.87         5.93 o
  -1  -7   3          0.28          1.07         0.77 o
   0  -7   3         18.24         19.98         3.04 o
   1  -7   3          7.55          6.77         2.74 o
   2  -7   3        271.28        305.70        17.40 o
   3  -7   3        103.51        102.51         9.63 o
   4  -7   3        152.74        165.39         9.04 o
   5  -7   3         11.49         11.67         3.07 o
   6  -7   3         20.68         16.03         3.54 o
   7  -7   3          8.11          6.82         1.79 o
  -4  -6   3          0.29          0.75         0.80 o
  -3  -6   3          8.20          5.00         1.41 o
  -2  -6   3          1.27         -0.64         1.07 o
  -1  -6   3        103.95        100.86         5.58 o
   0  -6   3         83.15         80.27         6.26 o
   1  -6   3        298.49        314.30        12.38 o
   2  -6   3          7.15          6.90         2.86 o
   3  -6   3          3.99          1.31         1.32 o
   4  -6   3        108.76        118.21         7.26 o
   5  -6   3         74.44         83.59         8.83 o
   6  -6   3         74.25         65.34         7.78 o
   7  -6   3         16.75         15.85         3.44 o
  -5  -5   3         40.84         47.25         7.88 o
  -4  -5   3         22.76         25.63         3.20 o
  -3  -5   3         25.73         24.59         3.53 o
  -2  -5   3         22.85         19.97         3.21 o
  -1  -5   3          8.07          7.52         1.45 o
   0  -5   3        306.60        331.49        17.28 o
   1  -5   3        406.93        401.46        13.72 o
   2  -5   3        861.33        787.85        18.16 o
   3  -5   3         13.23         14.59         2.40 o
   4  -5   3        130.48        126.06        10.01 o
   5  -5   3         11.84          9.22         3.05 o
   6  -5   3        116.12        109.27        10.46 o
   7  -5   3        277.83        300.75        15.90 o
   8  -5   3        146.40        164.99         7.50 o
  -5  -4   3          1.64          1.22         1.27 o
  -4  -4   3          8.91          8.45         2.12 o
  -3  -4   3        392.37        411.25        14.33 o
  -2  -4   3        231.42        213.83        10.15 o
  -1  -4   3        250.74        240.37        12.45 o
   0  -4   3          5.10          4.31         1.24 o
   1  -4   3         66.89         65.31         4.51 o
   2  -4   3         53.47         55.13         4.69 o
   3  -4   3        548.02        486.03        18.55 o
   4  -4   3        603.26        568.11        21.75 o
   5  -4   3        286.70        253.92        15.57 o
   6  -4   3         30.40         30.89         5.69 o
   7  -4   3          6.32          4.25         2.18 o
   8  -4   3         37.25         36.83         3.06 o
  -6  -3   3         45.04         45.40         5.31 o
  -5  -3   3         12.72         10.95         2.19 o
  -4  -3   3         42.42         44.97         4.66 o
  -3  -3   3         18.70         13.69         4.17 o
  -2  -3   3        508.09        489.72        40.99 o
  -1  -3   3        103.57         98.15         5.75 o
   0  -3   3        785.54        757.56        14.31 o
   1  -3   3       1551.33       1605.95        21.71 o
   2  -3   3          1.86          1.17         0.99 o
   3  -3   3          2.10          5.07         1.81 o
   4  -3   3         49.66         48.34         6.18 o
   5  -3   3        221.47        217.77        14.44 o
   6  -3   3        625.46        625.09        25.55 o
   7  -3   3         76.98         79.13         8.36 o
   8  -3   3         22.54         20.09         2.35 o
  -7  -2   3          1.02          1.07         0.74 o
  -6  -2   3          1.51          0.52         0.92 o
  -5  -2   3         45.22         47.66         4.56 o
  -4  -2   3        237.46        252.88        17.38 o
  -3  -2   3        756.24        761.82        28.10 o
  -2  -2   3          1.95          3.64         2.02 o
  -1  -2   3        232.72        242.47         7.33 o
   0  -2   3       1441.37       1432.10        12.61 o
   1  -2   3       1848.41       1949.59        44.61 o
   2  -2   3        418.11        441.77        13.26 o
   3  -2   3         97.16         78.89         6.56 o
   4  -2   3         62.48         76.20         7.45 o
   5  -2   3          5.82          5.31         2.33 o
   6  -2   3         80.63         73.13         8.68 o
   7  -2   3        579.21        621.97        16.83 o
   8  -2   3         49.49         49.80         3.51 o
  -7  -1   3          2.71          2.93         1.48 o
  -6  -1   3          1.13          1.19         1.39 o
  -5  -1   3         39.97         36.06         3.95 o
  -4  -1   3         43.30         42.10         6.74 o
  -3  -1   3       1609.97       1643.07        38.74 o
  -2  -1   3        118.08         97.84         7.34 o
  -1  -1   3       2317.53       2167.04        15.81 o
   0  -1   3        358.84        348.15         5.39 o
   1  -1   3        768.11        849.25        20.81 o
   2  -1   3        207.06        239.46         6.51 o
   3  -1   3        643.94        767.74        20.98 o
   4  -1   3       1100.17       1202.51        31.11 o
   5  -1   3         67.11         65.95         6.97 o
   6  -1   3        240.81        243.92        10.94 o
   7  -1   3         27.53         21.79         3.05 o
   8  -1   3         10.45         10.44         2.03 o
  -8   0   3          0.21          0.40         0.50 o
  -7   0   3         26.27         27.49         4.60 o
  -6   0   3         88.84         78.64         6.06 o
  -5   0   3         18.62         18.53         4.33 o
  -4   0   3        550.38        561.67        14.51 o
  -3   0   3         67.50         73.00         4.44 o
  -2   0   3        442.79        481.78        14.23 o
  -1   0   3         72.84         80.31         2.67 o
   0   0   3       1513.85       1458.71        14.24 o
   1   0   3        770.81        822.13        19.06 o
   2   0   3        152.42        188.99         7.88 o
   3   0   3         49.15         65.72         6.00 o
   4   0   3         58.73         60.03         7.19 o
   5   0   3        515.13        517.90        20.56 o
   6   0   3         29.18         28.89         3.79 o
   7   0   3         90.99         89.87         5.71 o
  -8   1   3          0.21          0.44         0.59 o
  -7   1   3         12.88         13.39         2.44 o
  -6   1   3        146.25        147.56         8.17 o
  -5   1   3        340.44        337.50        15.93 o
  -4   1   3        115.33        115.79        11.49 o
  -3   1   3          4.13          3.25         1.70 o
  -2   1   3         17.45         18.43         1.32 o
  -1   1   3       1151.69       1225.49         9.64 o
   0   1   3        117.13        102.88         2.47 o
   1   1   3        289.88        283.99         5.90 o
   2   1   3       2089.16       2296.97        23.64 o
   3   1   3         43.83         36.70         3.63 o
   4   1   3         17.36         13.81         2.46 o
   5   1   3         98.40         98.17         6.87 o
   6   1   3         19.34         20.18         3.06 o
   7   1   3         16.10         16.11         3.03 o
  -8   2   3         23.67         18.09         2.29 o
  -7   2   3         49.18         53.54         4.82 o
  -6   2   3         16.53         18.70         4.14 o
  -5   2   3        385.97        378.86        12.03 o
  -4   2   3        137.25        150.96         8.52 o
  -3   2   3        171.89        199.97         6.70 o
  -2   2   3        284.88        294.85         8.15 o
  -1   2   3          0.43          1.87         0.48 o
   0   2   3         29.90         36.72         1.55 o
   1   2   3        123.30        106.01         4.11 o
   2   2   3        412.91        373.44        58.67 o
   3   2   3        128.31        129.16        11.87 o
   4   2   3         88.40         87.32         5.05 o
   5   2   3         57.43         52.48         5.06 o
   6   2   3          2.93          2.08         1.51 o
  -8   3   3         16.65         15.71         3.26 o
  -7   3   3         14.49         15.05         2.62 o
  -6   3   3          6.59          9.09         2.98 o
  -5   3   3          7.89          6.39         1.57 o
  -4   3   3         44.49         53.73         4.06 o
  -3   3   3        521.45        557.42        13.57 o
  -2   3   3       2268.80       2675.11       126.08 o
  -1   3   3        302.39        300.81         8.11 o
   0   3   3          1.58          1.46         1.13 o
   1   3   3        115.25        113.92        12.89 o
   2   3   3         26.12         36.70         3.95 o
   3   3   3         45.40         45.64         3.85 o
   4   3   3        149.29        147.20        12.84 o
   5   3   3         44.95         34.00         5.73 o
   6   3   3        150.46        154.67         8.07 o
  -8   4   3          0.10         -0.81         1.04 o
  -7   4   3        116.00        104.76         9.52 o
  -6   4   3        231.14        232.24        10.33 o
  -5   4   3        187.70        174.61         8.49 o
  -4   4   3        232.75        238.55         8.99 o
  -3   4   3        262.68        309.19         9.81 o
  -2   4   3          0.32         -0.25         0.70 o
  -1   4   3        309.88        293.88        36.97 o
   0   4   3        163.37        150.26         9.73 o
   1   4   3         16.68         11.69         2.21 o
   2   4   3         53.50         43.18         4.71 o
   3   4   3          7.99         12.17         2.43 o
   4   4   3        196.06        225.57         9.71 o
   5   4   3          6.95          5.74         1.26 o
  -8   5   3         41.91         44.15         4.74 o
  -7   5   3          9.62          8.09         2.64 o
  -6   5   3        363.87        378.99        18.54 o
  -5   5   3          1.90          4.30         1.58 o
  -4   5   3       1146.40       1167.34        16.41 o
  -3   5   3          2.23          3.04         1.72 o
  -2   5   3         30.25         28.43         3.21 o
  -1   5   3         55.63         48.04         5.95 o
   0   5   3         49.99         36.45         5.53 o
   1   5   3        429.99        421.07        22.31 o
   2   5   3         28.22         23.95         3.59 o
   3   5   3        276.96        299.40        17.75 o
   4   5   3         47.17         50.51         5.23 o
  -7   6   3        319.47        310.03        14.54 o
  -6   6   3         40.37         44.72         6.19 o
  -5   6   3          1.79          0.82         1.10 o
  -4   6   3          0.67          0.31         1.87 o
  -3   6   3         85.15         95.94         6.65 o
  -2   6   3        301.55        307.36        13.08 o
  -1   6   3        254.29        241.07        15.37 o
   0   6   3         24.01         17.40         4.41 o
   1   6   3         93.51         93.38         9.30 o
   2   6   3        123.79        124.54         9.55 o
   3   6   3         17.37         20.19         3.24 o
  -7   7   3         19.54         22.02         3.15 o
  -6   7   3        281.23        296.11        14.10 o
  -5   7   3         25.54         27.46         4.86 o
  -4   7   3         11.58          9.50         3.06 o
  -3   7   3          8.83          7.75         3.02 o
  -2   7   3         26.88         28.82         4.97 o
  -1   7   3        228.40        227.38        14.05 o
   0   7   3         37.22         38.01         5.61 o
   1   7   3         68.59         75.22         6.82 o
   2   7   3          0.32          0.28         0.49 o
  -6   8   3          3.03          3.26         1.17 o
  -5   8   3         94.04         99.95         4.75 o
  -4   8   3         85.13         88.69         7.53 o
  -3   8   3         64.48         66.25         5.12 o
  -2   8   3          1.52         -1.43         1.43 o
  -1   8   3          0.81         -0.04         0.69 o
   0   8   3         27.49         35.23         3.68 o
   0  -8   4          6.08          6.01         1.37 o
   1  -8   4        203.87        222.33        11.64 o
   2  -8   4          1.82          1.03         0.97 o
   3  -8   4         13.04         14.24         3.01 o
   4  -8   4          3.71          4.41         1.56 o
   5  -8   4          4.50          3.90         1.45 o
  -2  -7   4          3.42          3.56         1.63 o
  -1  -7   4         23.57         18.55         3.82 o
   0  -7   4        171.40        186.78        12.58 o
   1  -7   4         49.49         56.11         4.83 o
   2  -7   4         64.39         66.09         8.07 o
   3  -7   4         24.48         29.94         5.46 o
   4  -7   4         18.15         15.27         3.46 o
   5  -7   4          0.02         -1.01         1.55 o
   6  -7   4         18.87         19.12         3.55 o
  -4  -6   4          5.76          5.47         1.38 o
  -3  -6   4         31.09         26.86         4.34 o
  -2  -6   4          1.44          1.35         0.95 o
  -1  -6   4        432.32        446.81        14.46 o
   0  -6   4         67.02         74.28         6.10 o
   1  -6   4        270.42        269.62        17.05 o
   2  -6   4         40.66         40.40         6.48 o
   3  -6   4        114.55        127.26        11.10 o
   4  -6   4        352.02        371.15        18.32 o
   5  -6   4         14.12         19.09         4.45 o
   6  -6   4        112.94        117.69        10.20 o
   7  -6   4          2.94          2.43         1.27 o
  -5  -5   4          8.18          8.74         1.31 o
  -4  -5   4         33.77         30.86         4.89 o
  -3  -5   4         15.24         13.54         2.63 o
  -2  -5   4          0.35          0.13         0.65 o
  -1  -5   4          1.14          1.54         0.98 o
   0  -5   4         31.06         27.64         5.08 o
   1  -5   4         82.75         84.57         6.04 o
   2  -5   4        155.62        145.33         7.74 o
   3  -5   4         35.66         37.84         3.95 o
   4  -5   4        260.77        255.87        14.67 o
   5  -5   4        387.54        324.72        18.60 o
   6  -5   4        275.12        296.02        17.44 o
   7  -5   4         19.64         24.14         4.50 o
  -5  -4   4         25.15         25.21         4.21 o
  -4  -4   4         31.07         30.88         3.94 o
  -3  -4   4          1.12         -0.31         0.68 o
  -2  -4   4          6.13          8.42         2.18 o
  -1  -4   4          0.36          0.48         0.74 o
   0  -4   4         42.52         37.42         3.78 o
   1  -4   4         40.48         34.29         3.35 o
   2  -4   4         39.11         55.40         4.28 o
   3  -4   4        338.79        347.58        15.76 o
   4  -4   4        165.28        152.06        11.11 o
   5  -4   4          9.85          9.57         3.18 o
   6  -4   4        155.81        147.95        12.58 o
   7  -4   4          7.24          5.14         1.57 o
   8  -4   4        194.21        209.59         9.96 o
  -6  -3   4         12.41         13.91         1.97 o
  -5  -3   4         32.19         30.52         5.24 o
  -4  -3   4        134.61        123.47         7.84 o
  -3  -3   4         92.47         68.17         8.90 o
  -2  -3   4        649.51        604.19        16.00 o
  -1  -3   4          9.52          6.67         1.24 o
   0  -3   4          0.01          0.32         0.54 o
   1  -3   4       1014.83       1137.90        15.90 o
   2  -3   4        148.80        140.66         5.94 o
   3  -3   4          8.15         13.61         2.92 o
   4  -3   4        161.98        169.35        11.54 o
   5  -3   4         85.71         83.66         9.12 o
   6  -3   4         20.24         20.67         4.62 o
   7  -3   4          1.55          1.23         1.25 o
   8  -3   4        168.57        179.93         6.26 o
  -6  -2   4          5.29          4.36         1.90 o
  -5  -2   4         36.26         35.69         4.41 o
  -4  -2   4         24.29         21.69         5.30 o
  -3  -2   4          0.58         -0.73         2.31 o
  -2  -2   4       2824.42       2881.77        45.61 o
  -1  -2   4          1.33          2.56         0.68 o
   0  -2   4         77.31         74.83         4.43 o
   1  -2   4        346.01        342.00         5.75 o
   2  -2   4          0.63          2.80         1.16 o
   3  -2   4        427.28        505.74        17.42 o
   4  -2   4         23.81         18.91         3.94 o
   5  -2   4         65.06         60.86         7.67 o
   6  -2   4        227.04        223.69        14.46 o
   7  -2   4         68.58         60.74         5.00 o
   8  -2   4          0.07         -0.77         1.15 o
  -7  -1   4         61.23         67.73         6.19 o
  -6  -1   4          4.18          4.61         2.23 o
  -5  -1   4          3.34          2.91         1.90 o
  -4  -1   4          5.70          7.00         2.91 o
  -3  -1   4       1406.08       1439.27        23.50 o
  -2  -1   4         50.60         59.83         8.20 o
  -1  -1   4         85.66         85.07         2.16 o
   0  -1   4       1073.56       1008.22        17.92 o
   1  -1   4       1117.21       1155.51        23.87 o
   2  -1   4        146.86        150.96         8.96 o
   3  -1   4        282.09        335.27         9.88 o
   4  -1   4         77.82         86.90         6.97 o
   5  -1   4          0.78         -1.00         1.00 o
   6  -1   4        936.18        902.77        31.45 o
   7  -1   4         81.81         76.20         5.40 o
  -8   0   4          2.79          2.15         0.96 o
  -7   0   4         14.57         15.55         3.54 o
  -6   0   4         23.51         27.37         5.11 o
  -5   0   4         66.51         74.09         8.72 o
  -4   0   4       2389.63       2238.41        31.42 o
  -3   0   4        125.68        138.10         6.26 o
  -2   0   4         12.05         15.18         1.78 o
  -1   0   4          0.00          0.12         0.23 o
   0   0   4          3.22          2.15         0.50 o
   1   0   4        295.65        279.15         8.26 o
   2   0   4        546.89        516.45         9.27 o
   3   0   4       1415.89       1639.92        31.82 o
   4   0   4          0.75          0.24         0.76 o
   5   0   4          1.96          2.67         1.20 o
   6   0   4         55.28         59.42         5.34 o
   7   0   4          0.39          0.68         0.72 o
  -8   1   4        122.19        135.36         8.52 o
  -7   1   4        312.27        302.55        16.71 o
  -6   1   4          0.29          0.97         1.58 o
  -5   1   4          1.62          1.76         0.96 o
  -4   1   4          1.18         -0.67         1.25 o
  -3   1   4       1119.14       1142.62        17.56 o
  -2   1   4        576.12        551.24        13.50 o
  -1   1   4       2014.03       2186.80        27.60 o
   0   1   4          9.05          9.83         0.86 o
   1   1   4        213.13        208.31         5.22 o
   2   1   4       1033.88       1194.52        37.28 o
   3   1   4        477.88        482.81        73.49 o
   4   1   4        274.69        251.02        10.77 o
   5   1   4        106.12        110.06        12.13 o
   6   1   4          1.37          2.33         1.17 o
   7   1   4         17.09         16.87         3.00 o
  -8   2   4         72.10         74.91         5.65 o
  -7   2   4          1.05         -0.03         1.35 o
  -6   2   4        218.93        210.14         9.58 o
  -5   2   4        323.65        299.69        10.86 o
  -4   2   4        530.02        579.30        51.87 o
  -3   2   4          0.17          1.14         0.73 o
  -2   2   4         41.73         42.69         2.73 o
  -1   2   4        140.72        133.64         3.36 o
   0   2   4       1047.90       1010.24        14.59 o
   1   2   4       1445.40       1534.23        22.32 o
   2   2   4        509.99        507.49        93.92 o
   3   2   4        134.40        145.63        21.20 o
   4   2   4          0.12          0.50         0.72 o
   5   2   4        172.25        169.55         8.97 o
   6   2   4        253.23        261.66        14.36 o
  -8   3   4          0.36         -0.33         1.14 o
  -7   3   4         26.63         30.04         5.16 o
  -6   3   4         16.70         13.64         3.77 o
  -5   3   4        503.78        533.65        19.99 o
  -4   3   4        480.64        521.17        23.68 o
  -3   3   4        573.52        579.84        31.68 o
  -2   3   4         59.69         42.75         4.13 o
  -1   3   4         30.47         31.95         2.72 o
   0   3   4        169.45        164.26         7.12 o
   1   3   4        210.30        191.92        12.43 o
   2   3   4        395.91        378.06        18.68 o
   3   3   4        753.79        728.05        28.54 o
   4   3   4         46.95         52.80         7.82 o
   5   3   4          0.61         -0.15         1.35 o
   6   3   4          3.57          4.83         1.52 o
  -8   4   4        229.79        253.50         9.22 o
  -7   4   4        232.94        233.93        14.36 o
  -6   4   4         53.07         42.91         6.53 o
  -5   4   4         30.45         29.40         2.79 o
  -4   4   4          2.69          3.20         1.53 o
  -3   4   4         67.78         74.21         6.96 o
  -2   4   4        775.16        729.89        22.60 o
  -1   4   4        631.42        607.55        20.77 o
   0   4   4         30.08         20.87         2.99 o
   1   4   4         26.41         29.48         5.39 o
   2   4   4        258.81        245.31        11.64 o
   3   4   4         62.67         65.49         8.64 o
   4   4   4          3.08          4.16         2.41 o
   5   4   4         28.32         27.66         4.02 o
  -8   5   4          9.27          7.91         1.98 o
  -7   5   4          0.11          1.45         1.85 o
  -6   5   4         37.80         41.05         3.89 o
  -5   5   4        100.75         95.03         7.03 o
  -4   5   4        356.80        339.58        10.22 o
  -3   5   4         19.83         15.86         3.49 o
  -2   5   4         34.41         39.45         5.69 o
  -1   5   4        144.67        132.19         7.67 o
   0   5   4        364.28        359.94        13.41 o
   1   5   4        719.19        703.58        22.23 o
   2   5   4          0.49          0.23         0.96 o
   3   5   4         48.88         56.02         4.76 o
   4   5   4          3.16          2.04         0.89 o
  -7   6   4         71.21         71.94         6.76 o
  -6   6   4         14.89         15.35         2.29 o
  -5   6   4         38.19         36.48         4.35 o
  -4   6   4         64.59         67.98         6.05 o
  -3   6   4        169.91        172.02        14.34 o
  -2   6   4        268.67        265.23         9.09 o
  -1   6   4          0.28          0.11         1.16 o
   0   6   4         35.88         28.18         5.36 o
   1   6   4          4.01          3.34         1.81 o
   2   6   4        162.20        184.54        11.13 o
   3   6   4         21.86         25.76         3.30 o
  -7   7   4         50.96         56.50         4.67 o
  -6   7   4          2.54          0.77         0.87 o
  -5   7   4         14.72         14.47         3.43 o
  -4   7   4         47.97         52.69         6.49 o
  -3   7   4        143.15        139.87        11.60 o
  -2   7   4         20.97         24.06         4.41 o
  -1   7   4          8.55          6.43         2.42 o
   0   7   4          7.02          7.70         2.47 o
   1   7   4         27.46         29.38         4.04 o
  -5   8   4        104.51        115.99         4.80 o
  -4   8   4         20.03         16.31         3.01 o
  -3   8   4         17.17         17.24         3.31 o
  -2   8   4         31.04         30.19         3.67 o
  -1   8   4          1.80          1.48         0.89 o
   1  -8   5         16.88         17.10         3.03 o
   2  -8   5          7.16          9.00         2.45 o
   3  -8   5         61.05         71.93         6.57 o
   4  -8   5          1.42          1.14         0.61 o
  -2  -7   5          0.41          1.11         1.05 o
  -1  -7   5         15.21         13.78         3.10 o
   0  -7   5         80.10         84.40         7.19 o
   1  -7   5          9.66         10.10         2.13 o
   2  -7   5          0.27          0.25         0.84 o
   3  -7   5         70.98         83.57         8.75 o
   4  -7   5         16.08         15.24         3.49 o
   5  -7   5          6.20          8.18         2.69 o
   6  -7   5          3.11          2.96         1.58 o
  -3  -6   5          4.43          4.36         1.65 o
  -2  -6   5          8.43         11.45         3.27 o
  -1  -6   5        192.67        195.49        13.89 o
   0  -6   5        103.05        105.09         7.31 o
   1  -6   5        264.27        256.14        13.12 o
   2  -6   5          0.63          0.36         0.70 o
   3  -6   5         95.93         98.20         9.95 o
   4  -6   5         13.00         14.48         3.83 o
   5  -6   5         75.19         79.52         5.68 o
   6  -6   5        206.46        206.97        13.16 o
   7  -6   5         42.25         50.77         5.07 o
  -4  -5   5         85.23         74.67         7.10 o
  -3  -5   5         18.93         18.41         4.38 o
  -2  -5   5        146.36        139.47         9.09 o
  -1  -5   5          4.76          2.56         1.20 o
   0  -5   5          6.07          8.74         1.81 o
   1  -5   5          4.79          6.93         2.52 o
   2  -5   5        201.82        185.59        13.01 o
   3  -5   5        303.68        321.85        11.59 o
   4  -5   5        159.41        156.10        12.03 o
   5  -5   5         14.05         12.79         2.41 o
   6  -5   5          0.21          2.09         1.74 o
   7  -5   5         36.63         43.78         3.66 o
  -5  -4   5         33.79         35.41         3.55 o
  -4  -4   5         11.17         11.15         3.34 o
  -3  -4   5        189.05        151.88         8.89 o
  -2  -4   5         58.31         51.10         4.77 o
  -1  -4   5        285.15        248.70        10.46 o
   0  -4   5        356.09        332.94        16.46 o
   1  -4   5          0.91          0.88         0.74 o
   2  -4   5         15.58         14.22         3.34 o
   3  -4   5         30.77         29.73         4.68 o
   4  -4   5        315.16        292.33         8.29 o
   5  -4   5        533.04        522.13        17.50 o
   6  -4   5         47.15         48.51         7.18 o
   7  -4   5          0.88          1.24         1.28 o
  -6  -3   5         41.59         51.88         5.30 o
  -5  -3   5         82.17         75.24         7.87 o
  -4  -3   5        189.12        201.54        13.82 o
  -3  -3   5          8.19          5.75         1.80 o
  -2  -3   5         40.02         37.71         3.95 o
  -1  -3   5        930.11        981.30        34.35 o
   0  -3   5        847.94        766.95        23.16 o
   1  -3   5        257.09        229.89        12.53 o
   2  -3   5         97.75         87.25         7.00 o
   3  -3   5         52.88         51.07         6.16 o
   4  -3   5          5.21         -1.64         1.64 o
   5  -3   5        122.33        120.05         7.42 o
   6  -3   5        726.89        670.38        27.55 o
   7  -3   5         45.00         49.38         4.24 o
  -6  -2   5          3.99          3.29         1.55 o
  -5  -2   5         51.85         63.88         7.43 o
  -4  -2   5        363.52        448.53        19.51 o
  -3  -2   5         84.18         71.48         8.61 o
  -2  -2   5       1740.27       1677.53        38.88 o
  -1  -2   5         11.20          9.18         1.45 o
   0  -2   5        193.28        213.59         6.63 o
   1  -2   5        141.49        126.33         7.33 o
   2  -2   5        767.88        722.81        20.69 o
   3  -2   5       1148.23        938.13        27.04 o
   4  -2   5        100.97         71.69         8.04 o
   5  -2   5        729.82        748.36        18.88 o
   6  -2   5         82.00         84.54         8.56 o
   7  -2   5          1.05         -0.01         0.91 o
  -7  -1   5         20.91         27.92         3.98 o
  -6  -1   5         38.74         43.98         6.27 o
  -5  -1   5        418.49        409.69        12.10 o
  -4  -1   5         22.02         16.42         4.36 o
  -3  -1   5          6.07         29.54        29.41 o
  -2  -1   5        109.45         89.18         4.60 o
  -1  -1   5        544.99        535.26        10.85 o
   0  -1   5        651.33        590.61        15.06 o
   1  -1   5        229.99        246.80        10.20 o
   2  -1   5         67.21         73.44         6.26 o
   3  -1   5         24.44         25.02         4.15 o
   4  -1   5       2063.03       1939.32        41.70 o
   5  -1   5        105.84         99.29         9.29 o
   6  -1   5        101.76         97.63         6.73 o
   7  -1   5          3.19          3.60         1.03 o
  -7   0   5         15.93         15.41         3.49 o
  -6   0   5        538.76        514.84        22.51 o
  -5   0   5        111.47        114.70         6.69 o
  -4   0   5          3.21          0.81         0.92 o
  -3   0   5          1.41          0.98         1.70 o
  -2   0   5        137.01        145.10         5.63 o
  -1   0   5        194.05        184.89         9.61 o
   0   0   5        714.52        669.24        10.08 o
   1   0   5       4077.69       4277.71        37.05 o
   2   0   5         43.40         29.42         2.82 o
   3   0   5         95.02        106.32         6.10 o
   4   0   5         24.06         23.41         4.78 o
   5   0   5         21.69         20.69         4.97 o
   6   0   5         81.26         79.14         5.84 o
   7   0   5         90.31         88.76         7.62 o
  -8   1   5         16.52         21.87         3.33 o
  -7   1   5         14.90         14.49         2.58 o
  -6   1   5         47.38         44.74         6.57 o
  -5   1   5         50.16         45.46         6.13 o
  -4   1   5        162.26        146.17         9.79 o
  -3   1   5        509.82        486.69        16.46 o
  -2   1   5        199.13        179.33         6.43 o
  -1   1   5        140.48        165.22         4.28 o
   0   1   5        224.07        266.44         6.86 o
   1   1   5        351.84        385.45         9.53 o
   2   1   5        363.27        365.36        12.38 o
   3   1   5        382.41        342.15        51.35 o
   4   1   5        261.07        259.42        16.63 o
   5   1   5          3.82          2.33         1.81 o
   6   1   5         15.21         16.91         4.08 o
  -8   2   5          0.05          0.22         0.76 o
  -7   2   5         16.46         11.18         3.10 o
  -6   2   5         62.87         57.38         7.39 o
  -5   2   5         81.75         78.99         7.85 o
  -4   2   5        145.62        138.38         9.59 o
  -3   2   5        494.90        554.87        17.82 o
  -2   2   5        465.80        466.72        15.17 o
  -1   2   5        198.27        189.91         5.52 o
   0   2   5        327.79        313.82         7.05 o
   1   2   5         73.87         77.36         7.73 o
   2   2   5         13.83         11.80         2.20 o
   3   2   5         56.91         52.68         5.16 o
   4   2   5          8.71          5.79         2.87 o
   5   2   5        407.90        373.83        19.89 o
   6   2   5          0.32         -0.75         1.58 o
  -8   3   5         45.37         51.97         3.76 o
  -7   3   5         19.18         17.66         4.06 o
  -6   3   5          1.68          1.81         0.92 o
  -5   3   5        222.45        208.61         8.84 o
  -4   3   5         95.23        116.31         8.97 o
  -3   3   5         10.71         10.24         2.60 o
  -2   3   5        134.45        126.36         8.46 o
  -1   3   5         65.87         57.54         4.18 o
   0   3   5        310.10        285.42        10.06 o
   1   3   5        340.60        287.92        16.19 o
   2   3   5          1.74          0.74         0.94 o
   3   3   5         72.85         62.29         8.48 o
   4   3   5         37.30         38.56         6.67 o
   5   3   5        104.24        123.45        10.18 o
  -8   4   5          0.49          0.31         0.85 o
  -7   4   5         72.45         76.49         7.97 o
  -6   4   5          0.66          0.62         0.77 o
  -5   4   5        799.72        807.66        16.22 o
  -4   4   5         20.15         22.20         4.12 o
  -3   4   5        174.09        184.86        11.81 o
  -2   4   5        195.19        181.27        11.44 o
  -1   4   5          0.74          1.70         0.96 o
   0   4   5        243.01        237.00        16.43 o
   1   4   5         35.92         30.79         2.78 o
   2   4   5        395.42        398.43        39.48 o
   3   4   5        282.78        256.88        17.35 o
   4   4   5          4.71          2.24         1.75 o
   5   4   5          1.29          0.56         0.95 o
  -8   5   5        157.70        181.81         8.62 o
  -7   5   5         62.49         65.74         6.98 o
  -6   5   5          0.25          0.66         1.20 o
  -5   5   5          0.82          2.06         1.02 o
  -4   5   5         15.48         18.69         2.37 o
  -3   5   5        204.56        202.07        10.04 o
  -2   5   5        183.97        171.41         9.19 o
  -1   5   5         16.59         13.15         2.12 o
   0   5   5        205.30        201.29        15.89 o
   1   5   5        341.01        349.25        14.49 o
   2   5   5         18.64         21.26         4.82 o
   3   5   5         33.28         37.78         3.75 o
  -7   6   5        154.65        173.22         9.83 o
  -6   6   5          3.88          2.20         1.15 o
  -5   6   5         31.19         28.95         2.93 o
  -4   6   5          0.06         -1.90         1.90 o
  -3   6   5         43.10         44.52         7.33 o
  -2   6   5        272.54        266.99        11.40 o
  -1   6   5         18.17         21.82         4.52 o
   0   6   5        158.56        153.08        11.92 o
   1   6   5          5.22          5.61         2.37 o
   2   6   5         28.60         28.66         4.10 o
  -6   7   5        115.83        126.03         4.33 o
  -5   7   5         71.70         73.05         4.76 o
  -4   7   5        100.32        104.42         6.60 o
  -3   7   5          3.20          0.77         0.99 o
  -2   7   5         14.06         13.42         3.04 o
  -1   7   5         28.66         31.40         4.76 o
   0   7   5         23.70         22.15         3.77 o
   1   7   5         74.15         85.04         6.09 o
  -4   8   5         77.62         69.38         3.82 o
  -3   8   5        137.77        139.39         8.26 o
  -2   8   5         51.31         58.06         4.29 o
   1  -8   6         83.79         88.86         8.84 o
   2  -8   6         20.22         24.27         3.59 o
   3  -8   6          2.37          3.32         1.46 o
   4  -8   6          1.09         -0.30         0.53 o
  -2  -7   6        193.44        223.12         9.40 o
  -1  -7   6         23.66         23.61         3.77 o
   0  -7   6         34.23         31.74         3.33 o
   1  -7   6          1.45          0.32         0.81 o
   2  -7   6         48.55         44.33         4.18 o
   3  -7   6        224.32        248.37        14.86 o
   4  -7   6          7.29          9.22         1.86 o
   5  -7   6         69.61         60.25         3.96 o
  -3  -6   6         46.90         51.12         8.84 o
  -2  -6   6         13.16         10.56         2.17 o
  -1  -6   6         10.02         10.41         3.21 o
   0  -6   6         32.90         31.41         3.97 o
   1  -6   6        104.03         99.54         7.06 o
   2  -6   6          0.19         -1.20         1.20 o
   3  -6   6         94.32         95.34         6.55 o
   4  -6   6        438.89        438.14        14.35 o
   5  -6   6        244.13        256.01        10.03 o
   6  -6   6         84.40         99.53         8.28 o
  -4  -5   6         19.32         23.72         2.82 o
  -3  -5   6          0.58          0.50         1.38 o
  -2  -5   6          0.21         -1.03         1.42 o
  -1  -5   6          1.63          0.75         1.06 o
   0  -5   6         54.69         53.27         6.03 o
   1  -5   6         46.22         42.66         6.72 o
   2  -5   6        223.99        225.45        15.80 o
   3  -5   6        237.08        219.86        10.00 o
   4  -5   6          8.12          5.04         1.24 o
   5  -5   6         77.56         79.49         6.01 o
   6  -5   6          0.29         -1.79         1.79 o
  -5  -4   6         13.06         17.26         3.55 o
  -4  -4   6         17.16         10.44         2.89 o
  -3  -4   6        297.11        273.24        16.46 o
  -2  -4   6         59.13         62.62         7.83 o
  -1  -4   6          5.83          4.46         2.00 o
   0  -4   6        104.56        108.04         9.71 o
   1  -4   6         10.29          6.74         2.52 o
   2  -4   6        124.56        106.58         9.45 o
   3  -4   6        250.51        231.13        13.27 o
   4  -4   6        158.14        170.03         8.91 o
   5  -4   6         17.03         17.49         2.97 o
   6  -4   6          4.01          2.56         1.88 o
   7  -4   6         12.57         10.30         2.71 o
  -6  -3   6         12.79         16.57         2.88 o
  -5  -3   6          2.33          1.73         1.71 o
  -4  -3   6         21.41         24.39         4.56 o
  -3  -3   6        186.33        202.14        13.09 o
  -2  -3   6          0.46          0.74         1.11 o
  -1  -3   6          1.40          1.93         1.84 o
   0  -3   6        362.11        308.51        15.06 o
   1  -3   6         43.30         51.09         8.30 o
   2  -3   6        116.24        113.34         8.56 o
   3  -3   6         14.28         18.37         3.88 o
   4  -3   6          0.80         -0.19         0.82 o
   5  -3   6        403.88        385.03        13.83 o
   6  -3   6          7.85          8.18         2.55 o
   7  -3   6         16.45         21.51         4.19 o
  -6  -2   6          2.87          0.30         0.96 o
  -5  -2   6          0.63         -0.04         0.93 o
  -4  -2   6         44.34         47.64         6.62 o
  -3  -2   6         24.97         27.04         5.50 o
  -2  -2   6         36.47         41.56         6.07 o
  -1  -2   6        249.29        259.87         8.26 o
   0  -2   6        100.97        100.99         6.10 o
   1  -2   6        179.34        172.61         9.46 o
   2  -2   6        618.95        580.67        19.65 o
   3  -2   6         56.69         44.16         5.95 o
   4  -2   6          1.01          1.55         1.52 o
   5  -2   6        836.80        750.76        33.41 o
   6  -2   6         20.91         17.26         4.41 o
   7  -2   6         97.23         98.08         8.69 o
  -7  -1   6          9.39          8.52         2.16 o
  -6  -1   6         40.61         41.97         6.03 o
  -5  -1   6        585.75        657.72        18.71 o
  -4  -1   6          5.66          3.92         2.23 o
  -3  -1   6          2.92          3.47         1.45 o
  -2  -1   6         68.16         54.27         3.87 o
  -1  -1   6          7.25         10.48         1.49 o
   0  -1   6        104.66        107.01         6.99 o
   1  -1   6        131.88        112.11         7.64 o
   2  -1   6        171.71        180.71        10.57 o
   3  -1   6         63.82         53.16         6.38 o
   4  -1   6          1.42          3.69         2.34 o
   5  -1   6         40.63         32.08         6.04 o
   6  -1   6         19.54         22.65         5.14 o
   7  -1   6          5.18          4.95         2.01 o
  -7   0   6          0.17          1.28         1.33 o
  -6   0   6         23.90         27.17         2.92 o
  -5   0   6          0.81          1.77         1.42 o
  -4   0   6        237.30        224.08        18.06 o
  -3   0   6         91.48         77.70         5.15 o
  -2   0   6        578.09        578.86        12.55 o
  -1   0   6        213.89        221.24         6.83 o
   0   0   6        215.71        196.22         9.59 o
   1   0   6        361.72        390.65        14.16 o
   2   0   6        326.14        300.17        13.39 o
   3   0   6        451.60        434.64        17.46 o
   4   0   6         57.16         47.88         4.85 o
   5   0   6         39.16         29.59         5.88 o
   6   0   6          7.59          9.09         2.92 o
   7   0   6          1.10          0.87         0.76 o
  -8   1   6          0.67         -0.09         0.63 o
  -7   1   6        123.92        128.38         7.33 o
  -6   1   6         71.90         72.91         4.72 o
  -5   1   6        173.35        165.80         6.78 o
  -4   1   6         53.03         53.67         6.22 o
  -3   1   6         14.43         15.32         3.09 o
  -2   1   6         53.94         52.01         3.76 o
  -1   1   6        531.85        511.92        11.02 o
   0   1   6       1624.67       1827.19        21.68 o
   1   1   6        384.78        415.01        10.89 o
   2   1   6        318.94        345.61        10.66 o
   3   1   6         70.96         66.57         7.74 o
   4   1   6        303.38        287.46        12.42 o
   5   1   6        376.30        342.87        19.58 o
   6   1   6         30.71         26.13         4.69 o
  -8   2   6          5.66          4.53         1.52 o
  -7   2   6         21.26         19.53         2.86 o
  -6   2   6        356.82        372.24        12.61 o
  -5   2   6        252.15        241.42         8.10 o
  -4   2   6        255.43        247.99        13.70 o
  -3   2   6         70.59         71.19         6.76 o
  -2   2   6         89.87         87.83         7.04 o
  -1   2   6        266.38        284.16         8.73 o
   0   2   6        271.21        252.17         6.87 o
   1   2   6        373.17        353.14        16.95 o
   2   2   6        405.84        410.40        19.73 o
   3   2   6        105.43        106.02         7.57 o
   4   2   6         22.55         16.31         4.37 o
   5   2   6         43.08         45.80         6.73 o
   6   2   6          8.01         10.97         2.51 o
  -8   3   6         45.66         44.93         3.13 o
  -7   3   6         69.63         70.53         5.27 o
  -6   3   6          7.76          7.76         1.82 o
  -5   3   6         21.35         17.47         2.23 o
  -4   3   6        103.46        103.61         8.98 o
  -3   3   6        675.57        699.97        22.83 o
  -2   3   6        502.96        543.10        19.70 o
  -1   3   6          3.93          5.11         2.10 o
   0   3   6         61.96         52.58         5.11 o
   1   3   6        267.47        258.87        23.87 o
   2   3   6        129.22        111.15         7.84 o
   3   3   6        155.14        141.81         8.99 o
   4   3   6         36.07         41.88         6.68 o
   5   3   6         47.81         48.54         5.92 o
  -8   4   6          4.53          7.73         1.85 o
  -7   4   6        113.04        122.94         9.68 o
  -6   4   6         49.76         47.91         4.51 o
  -5   4   6        236.67        212.41        10.07 o
  -4   4   6          3.60          2.62         1.07 o
  -3   4   6         21.51         20.75         4.16 o
  -2   4   6        119.39        131.37        10.24 o
  -1   4   6        807.67        750.57        25.87 o
   0   4   6       1833.65       1770.85        30.53 o
   1   4   6         13.05          8.01         2.10 o
   2   4   6         36.33         37.25         5.24 o
   3   4   6          8.66          2.43         5.35 o
   4   4   6        119.68        127.24        10.04 o
  -7   5   6          2.79          0.41         2.19 o
  -6   5   6         49.68         49.54         3.59 o
  -5   5   6        144.08        141.67         8.25 o
  -4   5   6        193.56        162.26        14.11 o
  -3   5   6        271.39        277.24        12.06 o
  -2   5   6         25.36         25.27         3.61 o
  -1   5   6         25.84         31.03         3.36 o
   0   5   6          6.17          4.15         2.90 o
   1   5   6        249.99        221.00        16.23 o
   2   5   6         62.29         76.09         8.96 o
   3   5   6         97.24         99.48         7.14 o
  -7   6   6         14.80         14.60         2.59 o
  -6   6   6          1.87          2.00         0.96 o
  -5   6   6         14.13         14.70         2.56 o
  -4   6   6        290.17        295.43        11.90 o
  -3   6   6         65.23         74.34         9.16 o
  -2   6   6        112.50        105.02         6.94 o
  -1   6   6         14.63         15.09         3.74 o
   0   6   6         46.32         43.40         6.04 o
   1   6   6          0.57          1.57         1.47 o
   2   6   6          2.37          3.04         1.27 o
  -6   7   6        163.09        179.43         5.76 o
  -5   7   6         77.57         74.28         6.38 o
  -4   7   6          9.54          7.75         1.40 o
  -3   7   6         37.09         38.01         5.55 o
  -2   7   6          0.05         -0.13         0.90 o
  -1   7   6        233.34        226.17        11.65 o
   0   7   6         82.32         90.38         6.79 o
   3  -8   7          0.60         -0.76         0.76 o
  -1  -7   7          6.12          6.57         1.91 o
   0  -7   7         64.98         64.64         6.43 o
   1  -7   7          2.73          1.74         1.37 o
   2  -7   7         62.43         67.86         4.98 o
   3  -7   7         60.32         64.77         4.61 o
   4  -7   7         31.78         33.96         4.64 o
   5  -7   7         32.98         25.49         3.15 o
  -3  -6   7         60.80         72.36         7.29 o
  -2  -6   7          0.23          0.89         1.24 o
  -1  -6   7          0.06          0.01         1.26 o
   0  -6   7          2.86          2.31         1.39 o
   1  -6   7         35.62         32.22         4.05 o
   2  -6   7         29.09         29.24         3.77 o
   3  -6   7         37.41         31.73         3.80 o
   4  -6   7         23.49         23.51         4.37 o
   5  -6   7         29.42         31.55         4.51 o
  -4  -5   7         65.65         73.45        10.26 o
  -3  -5   7         18.06         18.37         3.35 o
  -2  -5   7         43.15         47.36         5.04 o
  -1  -5   7         21.30         21.87         3.43 o
   0  -5   7          5.41          1.51         1.13 o
   1  -5   7          1.52          0.39         1.03 o
   2  -5   7          0.44          1.70         0.87 o
   3  -5   7        252.75        250.61        15.02 o
   4  -5   7        207.80        201.33        13.80 o
   5  -5   7          5.03          6.93         1.87 o
   6  -5   7         10.22         10.83         1.84 o
  -5  -4   7         35.15         44.14         5.35 o
  -4  -4   7          5.42          5.28         2.62 o
  -3  -4   7         11.62          6.06         3.34 o
  -2  -4   7        226.55        227.36        36.15 o
  -1  -4   7        214.39        210.88        17.90 o
   0  -4   7        107.29         95.18         9.43 o
   1  -4   7         19.69         14.94         3.74 o
   2  -4   7         12.35         10.68         1.78 o
   3  -4   7          6.97          8.12         2.06 o
   4  -4   7         40.89         42.31         6.23 o
   5  -4   7        362.24        365.71        13.35 o
   6  -4   7         24.50         23.29         3.98 o
   7  -4   7        120.63        160.99         9.16 o
  -5  -3   7         40.18         45.36         4.19 o
  -4  -3   7         30.20         35.30         4.42 o
  -3  -3   7        618.26        623.36        88.91 o
  -2  -3   7          0.65          1.18         3.60 o
  -1  -3   7         50.99         61.38         7.13 o
   0  -3   7         27.65         22.43         4.25 o
   1  -3   7        388.90        386.74        31.74 o
   2  -3   7        627.09        607.86        21.52 o
   3  -3   7         35.02         18.30         4.05 o
   4  -3   7        591.98        608.70        24.00 o
   5  -3   7        183.31        176.68         9.49 o
   6  -3   7         21.70         22.66         3.10 o
   7  -3   7        178.09        196.13        10.81 o
  -6  -2   7         94.37        108.99         5.89 o
  -5  -2   7          2.22          3.74         1.68 o
  -4  -2   7         77.98         73.07         6.52 o
  -3  -2   7        103.60         95.76         5.54 o
  -2  -2   7        144.19        140.27        11.67 o
  -1  -2   7        266.89        276.95        12.47 o
   0  -2   7         59.81         63.62         4.40 o
   1  -2   7          6.00          7.21         2.20 o
   2  -2   7          0.91          1.55         1.24 o
   3  -2   7       2743.53       2173.70        46.13 o
   4  -2   7         87.45         95.50        10.43 o
   5  -2   7         91.06         89.29         6.81 o
   6  -2   7          0.38         -0.48         1.21 o
   7  -2   7          2.42          1.83         1.27 o
  -7  -1   7        279.30        313.49        12.19 o
  -6  -1   7         36.36         44.24         6.23 o
  -5  -1   7         12.69         16.97         3.30 o
  -4  -1   7          2.19          3.48         1.17 o
  -3  -1   7         14.34         15.96         2.75 o
  -2  -1   7         77.50         70.82         4.70 o
  -1  -1   7        437.66        416.33        15.70 o
   0  -1   7       2219.68       2440.01        41.11 o
   1  -1   7         31.05         21.27         3.62 o
   2  -1   7        568.14        536.35        19.96 o
   3  -1   7          2.01          1.21         1.07 o
   4  -1   7          3.55          2.55         1.29 o
   5  -1   7        149.28        129.57        12.19 o
   6  -1   7        176.61        193.49        13.53 o
   7  -1   7         68.17         69.83         5.80 o
  -7   0   7          2.99          3.48         1.95 o
  -6   0   7         17.77         16.76         4.04 o
  -5   0   7         71.97         69.93         5.84 o
  -4   0   7        337.62        324.75        11.48 o
  -3   0   7        118.18        105.31         6.32 o
  -2   0   7        199.62        209.82         8.02 o
  -1   0   7        459.15        515.54        11.67 o
   0   0   7        175.80        190.17        10.64 o
   1   0   7        778.52        778.87        22.43 o
   2   0   7        763.97        687.53        22.29 o
   3   0   7        363.83        334.72        16.03 o
   4   0   7          1.25         -1.05         1.06 o
   5   0   7          9.01          5.33         2.43 o
   6   0   7         40.12         41.17         5.94 o
  -7   1   7         40.91         52.08         6.40 o
  -6   1   7         27.80         27.83         3.10 o
  -5   1   7          5.29          7.46         2.10 o
  -4   1   7         25.66         29.79         4.93 o
  -3   1   7        318.52        338.58        15.45 o
  -2   1   7        802.48        763.26        17.02 o
  -1   1   7        291.43        302.52        20.48 o
   0   1   7         71.54         75.04         4.73 o
   1   1   7          0.00         -0.16         0.71 o
   2   1   7          2.14          0.55         0.78 o
   3   1   7        112.13        125.80         8.13 o
   4   1   7        732.19        708.72        23.07 o
   5   1   7         31.19         37.93         6.26 o
   6   1   7          8.47          9.74         2.71 o
  -7   2   7          7.75          6.30         1.27 o
  -6   2   7        150.08        142.75         8.85 o
  -5   2   7          0.60         -0.31         0.92 o
  -4   2   7         18.61         16.64         3.76 o
  -3   2   7          5.69          6.27         2.24 o
  -2   2   7          3.17          3.20         1.13 o
  -1   2   7        567.75        584.74        30.41 o
   0   2   7        484.89        442.31        27.05 o
   1   2   7        129.20        120.01        10.47 o
   2   2   7          6.45          6.54         1.93 o
   3   2   7         74.52         73.27         6.52 o
   4   2   7        100.95         86.30         8.41 o
   5   2   7         45.80         49.46         6.44 o
  -7   3   7          0.42         -0.35         0.94 o
  -6   3   7        251.76        258.64        18.10 o
  -5   3   7         29.85         27.16         4.78 o
  -4   3   7        239.54        235.26        10.94 o
  -3   3   7        308.85        340.20        16.63 o
  -2   3   7        118.35        135.83        10.21 o
  -1   3   7         72.12         69.92         7.26 o
   0   3   7          4.37          4.37         2.14 o
   1   3   7         93.53         94.85        10.49 o
   2   3   7        709.26        668.07        33.71 o
   3   3   7         10.71         15.81         3.00 o
   4   3   7          5.91          8.07         2.99 o
   5   3   7          6.57          5.63         1.85 o
  -7   4   7          0.14          0.16         1.19 o
  -6   4   7          0.13          0.42         0.62 o
  -5   4   7          4.50          3.55         1.07 o
  -4   4   7         57.76         50.94         5.78 o
  -3   4   7         12.30         10.59         2.10 o
  -2   4   7        260.89        244.79        19.58 o
  -1   4   7        269.49        250.48         9.09 o
   0   4   7        343.77        305.72        19.03 o
   1   4   7          2.73          2.02         1.28 o
   2   4   7         15.30         14.37         2.84 o
   3   4   7         37.79         36.67         4.07 o
   4   4   7         69.29         72.22         6.64 o
  -7   5   7          1.76          1.67         0.68 o
  -6   5   7         64.55         65.60         4.81 o
  -5   5   7         18.75         20.23         3.15 o
  -4   5   7         15.30         18.15         3.20 o
  -3   5   7         83.77         69.52         9.45 o
  -2   5   7          1.07          0.34         1.24 o
  -1   5   7        241.54        210.20        13.50 o
   0   5   7         41.00         42.08         7.37 o
   1   5   7        192.59        181.61        14.30 o
   3   5   7          7.30          6.50         1.66 o
  -6   6   7         21.37         20.80         2.31 o
  -5   6   7         75.53         73.31         5.41 o
  -4   6   7          3.36          3.90         1.42 o
  -3   6   7         63.55         63.49         8.34 o
  -2   6   7         25.45         25.33         5.16 o
  -1   6   7         23.83         19.07         3.91 o
   0   6   7         71.97         78.56         7.59 o
   1   6   7         16.23         18.53         3.36 o
  -5   7   7        116.15        121.51         7.38 o
  -4   7   7        106.77        129.74         6.95 o
  -3   7   7         17.92         23.10         2.63 o
  -2   7   7          4.10          4.08         1.44 o
  -1   7   7          4.77          3.47         1.20 o
   0   7   7         10.66         12.86         2.12 o
  -1  -7   8          8.79         10.61         2.05 o
   0  -7   8         29.45         31.86         4.18 o
   1  -7   8          0.12          0.84         1.52 o
   2  -7   8         25.58         25.34         3.90 o
   3  -7   8        187.92        180.51        10.74 o
   4  -7   8         98.66        102.87         7.20 o
  -2  -6   8          0.09          0.76         1.20 o
  -1  -6   8         30.34         34.20         5.33 o
   0  -6   8         36.64         28.92         5.20 o
   1  -6   8         75.33         71.61         7.64 o
   2  -6   8        195.37        179.48        17.61 o
   3  -6   8          8.87         10.66         2.28 o
   4  -6   8          6.95          3.81         2.21 o
   5  -6   8          5.96          5.55         2.03 o
  -4  -5   8         83.23        100.66         7.26 o
  -3  -5   8         22.47         25.82         3.11 o
  -2  -5   8          5.16          6.00         1.91 o
  -1  -5   8          0.58         -0.13         1.09 o
   0  -5   8          0.13          1.02         1.51 o
   1  -5   8        190.63        165.23        31.02 o
   2  -5   8        164.99        157.30         9.09 o
   3  -5   8        129.62        132.48         8.06 o
   4  -5   8          4.83          5.18         1.73 o
   5  -5   8         13.54         15.02         3.43 o
   6  -5   8          7.67          9.50         2.22 o
  -5  -4   8         22.77         27.88         3.75 o
  -4  -4   8          3.36          0.24         2.01 o
  -3  -4   8          1.00          1.91         0.90 o
  -2  -4   8         32.16         30.54         3.31 o
  -1  -4   8        180.96        160.18        15.06 o
   0  -4   8         65.99         58.13         7.63 o
   1  -4   8         12.04          8.79         2.14 o
   2  -4   8         42.07         41.58         4.64 o
   3  -4   8          1.70          2.61         2.21 o
   4  -4   8        433.40        430.82        20.67 o
   5  -4   8        215.25        220.07        13.90 o
   6  -4   8         34.95         36.25         4.10 o
  -5  -3   8          9.47         10.29         1.90 o
  -4  -3   8          9.01         10.42         2.34 o
  -3  -3   8          3.11          3.12         1.51 o
  -2  -3   8         23.93         22.01         7.86 o
  -1  -3   8          2.55          4.18         2.18 o
   0  -3   8        144.48        132.09        10.59 o
   1  -3   8        549.62        566.20        24.39 o
   2  -3   8        229.33        220.23         7.94 o
   3  -3   8          1.37          0.17         1.07 o
   4  -3   8        193.93        192.53        13.82 o
   5  -3   8          2.31          2.79         1.33 o
   6  -3   8         80.82         90.26         8.49 o
  -6  -2   8         50.74         52.20         5.38 o
  -5  -2   8          2.43          2.18         1.14 o
  -4  -2   8          1.72          2.29         1.30 o
  -3  -2   8         69.75         71.66         5.04 o
  -2  -2   8         35.13         31.91         5.80 o
  -1  -2   8         17.29         15.76         3.25 o
   0  -2   8          0.77          0.62         0.96 o
   1  -2   8         73.38         65.79         7.00 o
   2  -2   8        131.04        108.44         9.54 o
   3  -2   8          1.83          0.74         1.17 o
   4  -2   8          1.27         -2.28         2.28 o
   5  -2   8         48.14         55.93         5.30 o
   6  -2   8          1.37          0.54         1.39 o
  -6  -1   8          6.69          4.70         2.22 o
  -5  -1   8         48.64         54.66         4.51 o
  -4  -1   8          4.13          3.19         1.74 o
  -3  -1   8         51.52         56.12         3.28 o
  -2  -1   8        192.06        184.77        11.88 o
  -1  -1   8        185.66        179.94        11.15 o
   0  -1   8         39.69         44.84         5.71 o
   1  -1   8         85.74         80.69         7.71 o
   2  -1   8        501.13        453.85        19.62 o
   3  -1   8          1.57          1.92         1.45 o
   4  -1   8        201.27        205.59        14.49 o
   5  -1   8        153.54        156.52         8.99 o
   6  -1   8          9.45         12.48         3.30 o
  -7   0   8          5.36          5.05         1.83 o
  -6   0   8         20.33         25.99         4.42 o
  -5   0   8         68.23         56.69         5.38 o
  -4   0   8          1.56          0.60         0.70 o
  -3   0   8          1.95          1.70         0.98 o
  -2   0   8        132.86        131.06         6.80 o
  -1   0   8        447.34        475.75        18.76 o
   0   0   8         60.33         73.89         7.34 o
   1   0   8        294.93        293.43        14.84 o
   2   0   8        230.77        198.34        12.59 o
   3   0   8        170.10        141.17        11.72 o
   4   0   8        208.07        217.84        11.19 o
   5   0   8         11.47         12.02         3.53 o
   6   0   8         86.71         92.17         7.62 o
  -7   1   8        105.87        109.70         8.51 o
  -6   1   8         39.56         37.37         4.11 o
  -5   1   8         65.05         56.86        13.28 o
  -4   1   8          0.26          0.73         0.69 o
  -3   1   8         92.44        100.69         8.94 o
  -2   1   8        198.33        219.70        20.82 o
  -1   1   8        112.71         95.28         8.47 o
   0   1   8        115.27        115.60         9.12 o
   1   1   8         33.39         31.22         4.84 o
   2   1   8         81.44         98.31        10.48 o
   3   1   8         10.91          6.37         2.76 o
   4   1   8        170.25        178.06         9.95 o
   5   1   8          4.76          3.17         2.06 o
  -7   2   8          6.60          6.47         2.36 o
  -6   2   8         27.87         22.04         4.09 o
  -5   2   8         53.76         53.20         6.76 o
  -4   2   8        261.49        248.83        10.84 o
  -3   2   8        230.13        233.84        13.91 o
  -2   2   8          2.95          1.67         1.37 o
  -1   2   8          0.89          0.03         1.52 o
   0   2   8         19.18         29.19         4.66 o
   1   2   8        167.72        151.90         8.94 o
   2   2   8        411.17        393.94        22.39 o
   3   2   8          4.31          3.18         1.04 o
   4   2   8         12.70          9.06         2.10 o
   5   2   8         12.25         11.66         2.81 o
  -7   3   8          6.53         13.17         2.59 o
  -6   3   8         84.78         82.69         8.00 o
  -5   3   8          2.45          2.54         1.70 o
  -4   3   8         28.80         25.43         2.56 o
  -3   3   8         19.33         16.38         2.22 o
  -2   3   8        815.59        836.55        22.86 o
  -1   3   8       1641.25       1664.17        27.07 o
   0   3   8         64.91         55.21         8.19 o
   1   3   8          0.86          0.64         1.44 o
   2   3   8         43.18         41.36         7.30 o
   3   3   8        102.17         89.03        11.12 o
   4   3   8        120.66        135.54        10.15 o
  -7   4   8         23.08         26.77         3.40 o
  -6   4   8        114.43        115.26         9.07 o
  -5   4   8         80.24         79.86         7.35 o
  -4   4   8         94.40         83.25         8.05 o
  -3   4   8         74.31         69.01         7.23 o
  -2   4   8        193.94        182.38        11.50 o
  -1   4   8         34.41         30.74         3.25 o
   0   4   8        291.64        247.80        17.74 o
   1   4   8         87.80         81.96        10.12 o
   2   4   8        114.15        113.88        11.64 o
   3   4   8          1.29          1.93         0.95 o
  -6   5   8          1.49         -0.21         1.02 o
  -5   5   8        216.54        223.94        10.86 o
  -4   5   8        100.71         96.05         6.97 o
  -3   5   8        356.78        324.78        13.12 o
  -2   5   8          3.21          2.99         1.22 o
  -1   5   8         14.70         11.57         2.56 o
   0   5   8          0.45          0.80         1.51 o
   1   5   8         16.54         18.49         4.55 o
   2   5   8        164.71        177.80        10.06 o
  -6   6   8         95.96        107.29         6.65 o
  -5   6   8          6.32          6.95         1.60 o
  -4   6   8         12.86         12.78         2.33 o
  -3   6   8          2.73          2.33         1.36 o
  -2   6   8        376.02        342.24        17.36 o
  -1   6   8        156.47        173.75        10.47 o
   0   6   8         13.81         16.20         3.17 o
   1   6   8          0.12         -0.95         0.95 o
  -4   7   8         44.02         54.01         6.44 o
  -3   7   8          3.89          5.37         1.09 o
   0  -7   9          0.86         -0.90         0.90 o
   1  -7   9          1.40          0.04         0.73 o
   2  -7   9          3.96          2.10         1.15 o
   3  -7   9         58.05         72.00         5.94 o
  -2  -6   9          1.26          1.24         0.99 o
  -1  -6   9          6.12          7.27         2.46 o
   0  -6   9          9.95         10.81         3.16 o
   1  -6   9          3.71          2.32         1.66 o
   2  -6   9         80.58         77.60         5.66 o
   3  -6   9         22.10         18.87         3.88 o
   4  -6   9          0.07         -0.53         1.20 o
   5  -6   9         17.91         18.53         2.77 o
  -3  -5   9         21.20         18.03         2.73 o
  -2  -5   9         34.56         33.37         3.74 o
  -1  -5   9         12.71          9.58         3.57 o
   0  -5   9          1.32          2.30         1.92 o
   1  -5   9          1.91          3.14         2.22 o
   2  -5   9          8.78          6.28         1.96 o
   3  -5   9          0.03         -0.93         1.76 o
   4  -5   9         73.51         67.88         7.76 o
   5  -5   9          5.54          4.92         1.87 o
  -4  -4   9        124.42        133.85         6.48 o
  -3  -4   9          1.87          1.89         1.50 o
  -2  -4   9         20.42         16.01         2.94 o
  -1  -4   9          0.53          1.34         1.15 o
   0  -4   9        106.60         98.02        10.15 o
   1  -4   9        187.58        184.57        13.88 o
   2  -4   9          1.55          1.58         1.23 o
   3  -4   9        116.95        113.05        10.87 o
   4  -4   9        207.55        213.96        14.52 o
   5  -4   9         53.45         63.02         7.05 o
  -5  -3   9         46.29         50.40         5.16 o
  -4  -3   9         23.83         27.30         2.87 o
  -3  -3   9         22.43         23.60         5.84 o
  -2  -3   9         50.46         43.05        10.08 o
  -1  -3   9          0.29          0.57         0.80 o
   0  -3   9          4.13          2.51         1.94 o
   1  -3   9          0.23          0.34         1.36 o
   2  -3   9       1413.34       1367.85        26.80 o
   3  -3   9         13.43         14.64         4.03 o
   4  -3   9         86.82         85.76         9.34 o
   5  -3   9          0.75          0.59         1.28 o
   6  -3   9         23.21         15.36         2.85 o
  -6  -2   9         13.43         17.72         2.79 o
  -5  -2   9          0.76          0.21         0.93 o
  -4  -2   9          5.75          5.29         1.47 o
  -3  -2   9         19.10         17.39         4.29 o
  -2  -2   9        103.66        102.46         6.04 o
  -1  -2   9        592.24        665.00        19.02 o
   0  -2   9         13.66         15.52         3.70 o
   1  -2   9        558.94        552.60        20.98 o
   2  -2   9          8.05          5.09         2.39 o
   3  -2   9          1.35          4.60         2.11 o
   4  -2   9        140.23        139.14        12.00 o
   5  -2   9        128.70        138.77        11.18 o
  -6  -1   9         19.44         23.40         4.12 o
  -5  -1   9        101.58        108.19        10.58 o
  -4  -1   9         25.10         28.51         4.39 o
  -3  -1   9         84.70         77.34         4.47 o
  -2  -1   9        127.73        131.11         5.36 o
  -1  -1   9         46.55         48.09         6.31 o
   0  -1   9        844.19        850.91        27.38 o
   1  -1   9        597.85        566.50        22.52 o
   2  -1   9        178.71        186.94        13.08 o
   3  -1   9         15.96         12.82         3.53 o
   4  -1   9          4.78          4.32         1.93 o
   5  -1   9         76.99         68.66         7.99 o
  -7   0   9          2.65          2.54         1.16 o
  -6   0   9          1.06         -0.10         1.15 o
  -5   0   9          1.29          0.79         1.05 o
  -4   0   9        175.43        152.70        19.16 o
  -3   0   9        649.28        637.44        13.53 o
  -2   0   9        102.25         98.25         9.44 o
  -1   0   9         69.26         71.95         7.84 o
   0   0   9          9.14         10.39         3.02 o
   1   0   9         25.70         25.90         4.85 o
   2   0   9         95.26         89.34         9.18 o
   3   0   9        808.81        789.90        38.74 o
   4   0   9        121.52        142.65        12.82 o
   5   0   9          9.30          9.18         1.94 o
  -7   1   9         73.25         78.09         6.17 o
  -6   1   9         10.33         10.82         2.64 o
  -5   1   9         13.24          8.72         2.81 o
  -4   1   9         24.35         18.77         2.47 o
  -3   1   9          0.71         -0.91         0.91 o
  -2   1   9        408.97        403.74        19.52 o
  -1   1   9        279.07        260.86        15.11 o
   0   1   9        346.07        359.84        17.54 o
   1   1   9         54.01         56.61         6.51 o
   2   1   9         77.79         64.95         9.00 o
   3   1   9         23.90         17.75         4.78 o
   4   1   9         80.92         62.94         8.06 o
   5   1   9        238.14        252.90        12.29 o
  -7   2   9         31.95         28.61         7.78 o
  -6   2   9         14.17         14.82         3.53 o
  -5   2   9        184.46        169.40        12.38 o
  -4   2   9        244.63        207.38        10.34 o
  -3   2   9        155.86        157.13         6.00 o
  -2   2   9         39.00         33.99         3.18 o
  -1   2   9         30.51         31.17         3.85 o
   0   2   9         30.81         30.63         3.99 o
   1   2   9        832.48        777.12        32.12 o
   2   2   9         26.81         27.49         5.97 o
   3   2   9         12.92         12.29         4.16 o
   4   2   9         28.95         23.55         3.05 o
  -7   3   9          0.72          4.31         1.64 o
  -6   3   9         17.46         14.76         3.35 o
  -5   3   9          4.95          4.39         1.90 o
  -4   3   9         43.78         36.70         3.71 o
  -3   3   9        376.57        345.81        16.45 o
  -2   3   9        249.42        242.83        18.69 o
  -1   3   9         56.14         57.35         5.71 o
   0   3   9          0.13          0.89         1.71 o
   1   3   9          5.04          3.97         2.47 o
   2   3   9         99.73         88.44        10.39 o
   3   3   9        224.39        207.86        13.76 o
  -6   4   9         34.29         41.15         5.14 o
  -5   4   9          1.33          1.04         3.03 o
  -4   4   9          1.10          0.72         0.98 o
  -3   4   9          0.62          0.97         1.03 o
  -2   4   9        153.57        137.48        12.83 o
  -1   4   9        118.73        112.62         8.15 o
   0   4   9        400.41        398.89        22.37 o
   1   4   9         15.86         13.67         4.09 o
   2   4   9          0.13         -0.11         1.00 o
  -6   5   9         19.30         19.68         3.12 o
  -5   5   9         64.02         66.83         4.96 o
  -4   5   9         92.71         90.51         6.42 o
  -3   5   9         26.00         22.68         3.30 o
  -2   5   9         10.13          6.19         2.85 o
  -1   5   9         10.25          6.09         2.49 o
   0   5   9         11.03         13.67         3.86 o
   2   5   9        102.00        129.84         7.12 o
  -5   6   9         32.39         29.65         5.61 o
  -4   6   9          0.72          0.99         0.84 o
  -3   6   9         30.20         38.23         5.24 o
  -2   6   9         21.86         16.23         3.43 o
  -1   6   9          1.11          2.03         1.15 o
   0   6   9         18.78         18.40         2.66 o
  -1  -6  10          0.35          0.33         0.54 o
   0  -6  10        125.71        132.55         6.03 o
   1  -6  10         41.31         45.13         3.82 o
   2  -6  10         77.34         82.80         7.51 o
   3  -6  10          0.44          0.52         0.93 o
   4  -6  10          4.06          5.54         1.76 o
  -3  -5  10         23.74         26.82         3.34 o
  -2  -5  10         44.56         42.08         3.59 o
  -1  -5  10         56.69         47.63         4.77 o
   0  -5  10          1.16          0.25         1.43 o
   1  -5  10         21.64         16.52         2.75 o
   2  -5  10          0.32          1.37         1.08 o
   3  -5  10        258.73        248.85        14.76 o
   4  -5  10        281.02        332.54        15.69 o
   5  -5  10         18.46         20.44         3.15 o
  -3  -4  10          1.10         -0.26         0.79 o
  -2  -4  10         16.95         14.51         4.19 o
  -1  -4  10         63.45         51.85         7.07 o
   0  -4  10        249.96        231.84        10.73 o
   1  -4  10        125.11        116.22         7.71 o
   2  -4  10          1.82          2.62         1.95 o
   3  -4  10          2.73          1.48         1.70 o
   4  -4  10         13.17         15.96         3.98 o
   5  -4  10         39.88         38.03         5.01 o
  -4  -3  10         29.44         38.20         3.65 o
  -3  -3  10         28.29         19.64         3.38 o
  -2  -3  10          0.39         -0.73         1.53 o
  -1  -3  10         22.34         16.43         4.19 o
   0  -3  10        213.34        203.97        10.06 o
   1  -3  10         96.96         88.81         9.62 o
   2  -3  10         47.68         49.43         7.20 o
   3  -3  10         11.12          9.05         3.09 o
   4  -3  10         22.50         24.47         4.94 o
   5  -3  10          8.64          7.50         2.54 o
  -5  -2  10          1.01         -1.30         1.30 o
  -4  -2  10          0.02         -0.02         1.00 o
  -3  -2  10         84.49         80.63         7.60 o
  -2  -2  10        137.09        130.92        11.23 o
  -1  -2  10        307.39        328.70        10.88 o
   0  -2  10         11.30         11.56         3.48 o
   1  -2  10        314.53        367.08        17.81 o
   2  -2  10         24.52         20.08         4.28 o
   3  -2  10        298.32        308.96        18.11 o
   4  -2  10        302.02        315.76        17.84 o
   5  -2  10         26.70         25.27         4.65 o
  -6  -1  10         33.27         37.52         4.53 o
  -5  -1  10         12.39         10.20         3.01 o
  -4  -1  10         14.67         11.69         2.34 o
  -3  -1  10          9.43          8.65         2.06 o
  -2  -1  10          3.62          5.29         1.28 o
  -1  -1  10          1.61          1.04         0.87 o
   0  -1  10        116.38        122.61        10.48 o
   1  -1  10        259.88        286.21        15.81 o
   2  -1  10         11.50         13.14         3.75 o
   3  -1  10         30.57         21.87         4.85 o
   4  -1  10          0.04          0.75         1.93 o
   5  -1  10        241.76        254.72        13.81 o
  -6   0  10          3.32          0.91         0.99 o
  -5   0  10         36.07         31.54        12.08 o
  -4   0  10         55.81         50.93        11.49 o
  -3   0  10         39.32         34.64         3.36 o
  -2   0  10          6.59          5.01         2.21 o
  -1   0  10         18.77         18.30         3.93 o
   0   0  10         20.41         20.13         3.13 o
   1   0  10          3.46          2.58         1.39 o
   2   0  10         13.80         17.49         3.23 o
   3   0  10        295.65        309.67        20.09 o
   4   0  10          1.25          1.36         1.62 o
   5   0  10         52.87         54.96         5.41 o
  -6   1  10          2.09          6.14         6.56 o
  -5   1  10         52.49         46.89        18.50 o
  -4   1  10         82.20         79.70         8.63 o
  -3   1  10         14.10         14.14         2.15 o
  -2   1  10         69.52         69.99         5.90 o
  -1   1  10         36.62         36.08         4.24 o
   0   1  10         95.26        103.31         5.98 o
   1   1  10        301.72        311.79        12.88 o
   2   1  10         19.59         13.10         4.35 o
   3   1  10          6.25          5.14         2.86 o
   4   1  10         53.47         48.34         6.48 o
  -6   2  10          4.40          3.62         2.32 o
  -5   2  10         28.12         22.42         4.28 o
  -4   2  10          0.51          0.67         1.31 o
  -3   2  10        319.00        299.07        12.52 o
  -2   2  10        545.00        598.01        26.07 o
  -1   2  10         90.12         93.40         9.96 o
   0   2  10          2.55          4.63         1.80 o
   1   2  10        134.33        135.20        13.57 o
   2   2  10         30.42         30.18         6.48 o
   3   2  10        103.46         96.73        10.08 o
   4   2  10         13.44         11.32         2.42 o
  -6   3  10          3.85          4.99         2.07 o
  -5   3  10          5.13          3.68         1.91 o
  -4   3  10         62.46         52.69         4.37 o
  -3   3  10        133.79        125.90         8.09 o
  -2   3  10         67.96         54.62         8.26 o
  -1   3  10        261.99        269.49        12.54 o
   0   3  10         50.32         45.62         7.77 o
   1   3  10         26.22         27.10         5.72 o
   2   3  10         21.58         19.29         4.57 o
   3   3  10          2.64          3.14         1.62 o
  -6   4  10         56.47         62.53         5.68 o
  -5   4  10         99.97        104.66         8.71 o
  -4   4  10        418.07        399.56        13.70 o
  -3   4  10         11.89          6.60         2.45 o
  -2   4  10          0.39          5.15         3.04 o
  -1   4  10          3.99          5.64         3.00 o
   0   4  10         11.75         13.95         4.10 o
   1   4  10        183.39        196.64        14.02 o
   2   4  10         97.87        101.21         8.52 o
  -5   5  10          0.29         -0.34         0.65 o
  -4   5  10          1.67          0.57         0.90 o
  -3   5  10        238.61        242.71         9.62 o
  -2   5  10        119.93        104.10        10.05 o
  -1   5  10         25.96         25.79         4.59 o
   0   5  10          0.07          0.89         1.03 o
   1   5  10          0.01         -0.05         0.90 o
  -4   6  10         12.82         13.99         2.71 o
  -3   6  10          3.10          2.15         1.26 o
  -2   6  10          1.03         -0.07         0.60 o
   0  -6  11          0.18          0.88         0.85 o
  -2  -5  11          1.64          3.69         1.55 o
  -1  -5  11         19.92         19.46         2.45 o
   0  -5  11         34.67         35.96         3.51 o
   1  -5  11         28.05         31.45         5.08 o
   2  -5  11          0.19          0.90         1.44 o
   3  -5  11        128.89        130.42         9.41 o
   4  -5  11         15.78         21.19         3.29 o
  -3  -4  11          3.14          3.47         1.46 o
  -2  -4  11          6.24          2.34         1.41 o
  -1  -4  11         10.13          9.56         2.07 o
   0  -4  11          2.64          0.70         0.82 o
   1  -4  11        272.57        255.22        15.72 o
   2  -4  11          1.19          0.44         1.42 o
   3  -4  11         53.27         60.85         7.25 o
   4  -4  11          8.07          8.84         2.69 o
  -4  -3  11          1.15          1.34         0.95 o
  -3  -3  11          5.76          4.47         1.71 o
  -2  -3  11         73.10         53.31         7.24 o
  -1  -3  11          2.24          2.98         1.45 o
   0  -3  11        178.21        178.95         9.31 o
   1  -3  11         34.00         39.21         5.85 o
   2  -3  11          0.19         -0.91         1.41 o
   3  -3  11         66.80         75.82         8.49 o
   4  -3  11         20.88         25.11         2.97 o
   5  -3  11          0.49          3.12         1.53 o
  -5  -2  11          1.02          1.48         1.33 o
  -4  -2  11         10.31         11.46         2.09 o
  -3  -2  11          5.47          3.84         2.18 o
  -2  -2  11         10.25         10.96         5.72 o
  -1  -2  11        466.77        493.15        25.74 o
   0  -2  11        188.31        189.35         9.84 o
   1  -2  11         34.42         32.49         5.36 o
   2  -2  11         69.97         72.69         8.58 o
   3  -2  11         16.11         13.60         2.40 o
   4  -2  11         26.32         31.04         3.91 o
   5  -2  11         64.98         57.01         5.77 o
  -5  -1  11         57.70         57.90         6.64 o
  -4  -1  11        187.06        196.89        34.26 o
  -3  -1  11         12.54         10.90         2.42 o
  -2  -1  11         67.60         64.22         4.76 o
  -1  -1  11          5.37          5.64         1.98 o
   0  -1  11          3.27          1.11         1.10 o
   1  -1  11          8.89          7.02         2.03 o
   2  -1  11        500.86        581.13        16.91 o
   3  -1  11        115.44        128.47         8.35 o
   4  -1  11          0.54         -1.74         1.74 o
  -5   0  11         32.63         36.11        18.12 o
  -4   0  11          0.11          0.05         5.70 o
  -3   0  11        194.59        206.79         8.15 o
  -2   0  11         86.62         86.95         6.74 o
  -1   0  11        243.89        273.31        12.05 o
   0   0  11         13.61         13.55         2.69 o
   1   0  11         37.52         38.25         4.67 o
   2   0  11          0.22          0.49         1.53 o
   3   0  11         52.72         57.83         8.39 o
   4   0  11        275.43        313.61        16.37 o
  -5   1  11         95.48        104.04         9.26 o
  -4   1  11         63.06         66.83         7.91 o
  -3   1  11         38.63         37.14         3.51 o
  -2   1  11         82.53         93.83         7.14 o
  -1   1  11        123.37        122.86         8.20 o
   0   1  11        520.38        589.21        18.43 o
   1   1  11         40.19         57.73         5.66 o
   2   1  11          6.80          4.63         3.00 o
   3   1  11         30.42         23.63         5.10 o
   4   1  11          8.35          7.48         2.12 o
  -6   2  11          0.18          8.02         2.75 o
  -5   2  11         75.86         90.40         8.29 o
  -4   2  11        159.02        159.00         9.67 o
  -3   2  11        193.66        187.21         9.79 o
  -2   2  11         13.94          8.17         3.59 o
  -1   2  11          0.79          1.18         1.65 o
   0   2  11          0.87         -0.79         1.33 o
   1   2  11        117.85        118.62        12.32 o
   2   2  11        321.67        328.42        19.37 o
   3   2  11        196.68        222.03        13.33 o
  -6   3  11         20.58         18.85         3.10 o
  -5   3  11         27.86         30.09         4.55 o
  -4   3  11          1.21         -0.59         1.07 o
  -3   3  11         18.11         15.39         3.11 o
  -2   3  11        129.75        139.70        12.91 o
  -1   3  11        341.14        369.76        20.13 o
   0   3  11         37.67         39.02         6.79 o
   1   3  11          6.80          9.91         3.56 o
   2   3  11         16.66         25.07         4.63 o
  -5   4  11         48.95         57.23         5.54 o
  -4   4  11         16.75         17.32         2.58 o
  -3   4  11          0.79         -0.17         1.62 o
  -2   4  11          3.22          2.04         2.09 o
  -1   4  11         79.41         70.55         5.79 o
   0   4  11        102.62        103.24         8.91 o
   1   4  11        234.84        296.47        14.97 o
  -4   5  11         51.38         49.33         5.48 o
  -3   5  11         63.44         58.23         6.62 o
  -2   5  11         38.69         37.83         5.30 o
  -1   5  11          6.39          4.63         1.70 o
   1  -5  12          1.27          3.72         1.68 o
   2  -5  12         46.59         47.95         5.03 o
  -2  -4  12         13.03         12.47         2.77 o
  -1  -4  12         97.57         82.19         7.68 o
   0  -4  12         40.36         44.23         4.96 o
   1  -4  12        100.17         97.71         8.83 o
   2  -4  12          8.02          4.75         1.41 o
   3  -4  12          1.23          0.24         0.87 o
  -3  -3  12         63.13         69.36         6.47 o
  -2  -3  12        241.48        195.80        12.89 o
  -1  -3  12          2.83          3.59         1.11 o
   0  -3  12         83.77         82.43         6.06 o
   1  -3  12         42.03         31.73         5.69 o
   2  -3  12        161.48        168.73        10.41 o
   3  -3  12        218.36        235.54         9.22 o
   4  -3  12         28.61         29.72         4.54 o
  -4  -2  12          1.18          0.30         0.71 o
  -3  -2  12         45.15         47.38         6.16 o
  -2  -2  12          9.23          8.49         3.23 o
  -1  -2  12         17.01         21.95         3.41 o
   0  -2  12        156.01        156.80         8.90 o
   1  -2  12          6.64          5.07         1.67 o
   2  -2  12          0.03          3.26         1.72 o
   3  -2  12          8.00          8.87         1.60 o
   4  -2  12        360.10        462.84        18.77 o
  -4  -1  12          0.40          1.79         0.97 o
  -3  -1  12          1.32          0.78         1.41 o
  -2  -1  12          5.15          3.64         1.69 o
  -1  -1  12         52.21         56.89         5.51 o
   0  -1  12         21.68         19.95         3.36 o
   1  -1  12         71.79         87.52         6.98 o
   2  -1  12        265.84        308.73        12.49 o
   3  -1  12         32.71         40.99         6.66 o
   4  -1  12         14.95         16.31         3.42 o
  -4   0  12         21.30         20.67         2.73 o
  -3   0  12        107.63        126.64         6.17 o
  -2   0  12         66.21         74.95         6.32 o
  -1   0  12         15.60         16.81         3.14 o
   0   0  12         70.75         72.86         8.98 o
   1   0  12         66.26         63.44         8.25 o
   2   0  12         68.33         79.75         9.72 o
   3   0  12         99.41        125.58        11.08 o
  -5   1  12          4.56         20.29         4.07 o
  -4   1  12         34.21         42.87         6.04 o
  -3   1  12         68.32         72.71         8.81 o
  -2   1  12         73.50         78.12         9.53 o
  -1   1  12          0.67          2.45         2.77 o
   0   1  12        192.69        230.65        15.54 o
   1   1  12          0.01         -0.04         1.18 o
   2   1  12         36.71         39.97         6.57 o
   3   1  12          1.03          2.81         1.74 o
  -5   2  12         12.40         18.73         3.57 o
  -4   2  12         14.91         22.33         4.15 o
  -3   2  12         53.26         50.31         7.45 o
  -2   2  12        133.86        135.52        12.44 o
  -1   2  12          5.57          3.43         2.78 o
   0   2  12          6.12          5.86         1.72 o
   1   2  12         66.86         66.65         8.51 o
   2   2  12         30.88         34.69         5.49 o
  -5   3  12        189.99        206.43         9.83 o
  -4   3  12         43.90         42.34         4.92 o
  -3   3  12          6.46          3.81         5.03 o
  -2   3  12         14.99         10.62         3.67 o
  -1   3  12          0.61          0.87         1.93 o
   0   3  12         85.79         94.17         9.12 o
   1   3  12         44.52         55.78         6.61 o
  -4   4  12         63.43         62.21         5.76 o
  -3   4  12         38.53         36.25         5.31 o
  -2   4  12         10.45         11.65         2.99 o
  -1   4  12         13.85         12.29         3.07 o
  -1  -4  13          9.19          3.12         1.32 o
   0  -4  13         34.47         37.18         4.05 o
   1  -4  13          1.39          0.79         1.19 o
   2  -4  13         13.52         14.54         2.82 o
  -2  -3  13        126.37        112.41         8.24 o
  -1  -3  13         20.21         14.26         3.38 o
   0  -3  13          5.45          5.53         1.60 o
   1  -3  13         80.14         70.16         7.40 o
   2  -3  13         43.27         47.84         5.71 o
  -3  -2  13         47.00         58.14         5.77 o
  -2  -2  13          0.13         -0.83         1.13 o
  -1  -2  13          2.49          2.90         1.30 o
   0  -2  13          9.63          7.18         1.94 o
   1  -2  13        150.59        155.79        11.72 o
   2  -2  13         24.51         21.60         2.92 o
   3  -2  13          3.81          3.14         1.62 o
  -3  -1  13         10.67         14.34         3.34 o
  -2  -1  13         56.10         65.77         5.44 o
  -1  -1  13          5.74          6.70         1.98 o
   0  -1  13          6.35          6.52         1.94 o
   1  -1  13          1.17          2.24         1.94 o
   2  -1  13          9.20          8.47         1.92 o
   3  -1  13        189.94        225.02        12.55 o
  -3   0  13         44.49         49.97         4.83 o
  -2   0  13         59.29         67.79         5.65 o
  -1   0  13        178.45        213.65        14.83 o
   0   0  13         22.55         23.95         4.91 o
   1   0  13          0.46          3.01         1.21 o
   2   0  13         11.89          9.18         3.10 o
  -3   1  13         41.56         41.49         6.29 o
  -2   1  13          9.62         10.63         3.45 o
  -1   1  13          0.24          1.63         2.48 o
   0   1  13         60.61         73.86         8.19 o
   1   1  13        218.63        198.55        13.50 o
   2   1  13        129.47        139.76        10.00 o
  -3   2  13         53.97         45.53         9.12 o
  -2   2  13        138.04        150.74        12.26 o
  -1   2  13         26.50         19.95         4.56 o
   0   2  13          7.83          6.18         2.25 o
   1   2  13         13.89         15.86         3.38 o
  -3   3  13          5.56          4.01         1.82 o
  -2   3  13         88.90         81.29         8.16 o
  -1   3  13        114.08        104.61         9.18 o
   0   3  13        238.06        233.41        11.82 o
  -2  -2  14         26.66         24.89         3.63 o
  -1  -2  14         31.30         38.25         3.42 o
   0  -2  14         52.47         57.95         6.22 o
   1  -2  14        136.46        142.87         9.39 o
  -2  -1  14          0.10         -1.53         1.53 o
  -1  -1  14          2.99          6.32         2.39 o
   0  -1  14         58.16         66.65         7.14 o
   1  -1  14        114.38        140.09         9.46 o
  -2   0  14          8.99         12.35         3.26 o
  -1   0  14        132.34        150.11        11.09 o
   0   0  14         10.71          6.82         2.42 o
  -2   1  14          1.21          3.05         1.95 o
  -1   1  14         43.04         47.38         6.11 o
   0   1  14         84.02         81.47         7.23 o
  -2   2  14         17.26         18.24         3.84 o
                                                
